# Supplementary material for: Ethyl 3-[6-(4-meth­oxy­benzene­sulfon­amido)-2H-indazol-2-yl]propano­ate monohydrate
Source: Acta Crystallogr Sect E Struct Rep Online. 2013 Jan 9;69(Pt 2):o190–1. doi: 10.1107/S1600536812051975 (PMC3569252; doi:10.1107/S1600536812051975)
Supplement: Supplementary file 1 [file e-69-0o190-sup1.cif]

##############################################################################
#                                                                            #
# This CIF contains the data in a paper accepted for publication in          #
# Acta Crystallographica Section E. It conforms to the requirements of       #
# Notes for Authors for Acta Crystallographica Section E, and has been       #
# peer reviewed under the auspices of the IUCr Commission on Journals.       #
#                                                                            #
# Full details of the Crystallographic Information File format               #
# are given in the paper "The Crystallographic Information File (CIF):       #
# a New Standard Archive File for Crystallography" by S. R. Hall, F. H.      #
# Allen and I. D. Brown [Acta Cryst. (1991), A47, 655-685].                  #
#                                                                            #
# The current version of the core CIF dictionary is obtainable from          #
# ftp://ftp.iucr.org/pub/cif_core.dic.                                       #
#                                                                            #
# Software is freely available for graphical display of the structure(s)     #
# in this CIF. For information consult the CIF software page                 #
# http://www.iucr.org/resources/cif/software.                                #
#                                                                            #
# This file may be used for bona fide research purposes within the           #
# scientific community so long as proper attribution is given to the journal # 
# article from which it was obtained.                                        #
#                                                                            #
##############################################################################
data_I
_audit_creation_method     SHELXL-97
_chemical_name_systematic
;
Ethyl 3-[6-(4-methoxybenzenesulfonamido)-2<i>H</i>-indazol-2-yl]propanoate
monohydrate
;
_chemical_name_common     ?
_chemical_formula_moiety     'C19 H21 N3 O5 S, H2 O'
_chemical_formula_sum     'C19 H23 N3 O6 S'
_chemical_formula_iupac     'C19 H21 N3 O5 S, H2 O'
_chemical_formula_weight     421.46
_chemical_melting_point     ?
_symmetry_cell_setting     monoclinic
_symmetry_space_group_name_H-M     'P 21'
_symmetry_space_group_name_Hall     'p 2yb'
loop_
    _symmetry_equiv_pos_as_xyz
    'x, y, z'
    '-x, y+1/2, -z'
_cell_length_a     9.0248(3)
_cell_length_b     8.7602(3)
_cell_length_c     13.1792(4)
_cell_angle_alpha     90.00
_cell_angle_beta     101.062(2)
_cell_angle_gamma     90.00
_cell_volume     1022.58(6)
_cell_formula_units_Z     2
_cell_measurement_reflns_used     4021
_cell_measurement_theta_min     2.30
_cell_measurement_theta_max     26.37
_cell_measurement_temperature     296(2)
_exptl_crystal_description     Block
_exptl_crystal_colour     colourless
_exptl_crystal_size_max     0.42
_exptl_crystal_size_mid     0.37
_exptl_crystal_size_min     0.28
_exptl_crystal_density_diffrn     1.369
_exptl_crystal_density_meas     ?
_exptl_crystal_density_method     'not measured'
_exptl_crystal_F_000     444
_exptl_absorpt_coefficient_mu     0.199
_exptl_absorpt_correction_type     none
_exptl_absorpt_process_details     ?
_exptl_absorpt_correction_T_min     .
_exptl_absorpt_correction_T_max     .
_exptl_special_details     ?
_diffrn_ambient_temperature     296(2)
_diffrn_radiation_type     MoK\a
_diffrn_radiation_wavelength     0.71073
_diffrn_radiation_source     'fine-focus sealed tube'
_diffrn_radiation_monochromator     graphite
_diffrn_measurement_device_type     'Bruker X8 APEX'
_diffrn_measurement_method     '\f and \w scans'
_diffrn_reflns_number     10050
_diffrn_reflns_av_R_equivalents     0.0269
_diffrn_reflns_av_sigmaI/netI     0.0297
_diffrn_reflns_theta_min     2.30
_diffrn_reflns_theta_max     26.37
_diffrn_reflns_theta_full     26.37
_diffrn_measured_fraction_theta_max     0.983
_diffrn_measured_fraction_theta_full     0.983
_diffrn_reflns_limit_h_min     -11
_diffrn_reflns_limit_h_max     11
_diffrn_reflns_limit_k_min     -10
_diffrn_reflns_limit_k_max     10
_diffrn_reflns_limit_l_min     -16
_diffrn_reflns_limit_l_max     16
_refine_special_details
;
Refinement of <i>F</i>^2^ against all reflections. The weighted <i>R</i>-factor
<i>wR</i> and goodness of fit <i>S</i> are based on <i>F</i>^2^, conventional
<i>R</i>-factors <i>R</i> are based on <i>F</i>, with <i>F</i> set to zero for
negative <i>F</i>^2^. The threshold expression of <i>F</i>^2^ >
2\s(<i>F</i>^2^) is used only for calculating <i>R</i>-factors(gt) <i>etc</i>.
and is not relevant to the choice of reflections for refinement.
<i>R</i>-factors based on <i>F</i>^2^ are statistically about twice as large
as those based on <i>F</i>, and <i>R</i>- factors based on all data will be
even larger.
;
_reflns_number_total     4021
_reflns_number_gt     3887
_reflns_threshold_expression     I>2sigma(I)
_refine_ls_structure_factor_coef     Fsqd
_refine_ls_matrix_type     full
_refine_ls_R_factor_all     0.0320
_refine_ls_R_factor_gt     0.0305
_refine_ls_wR_factor_gt     0.0756
_refine_ls_wR_factor_ref     0.0767
_refine_ls_goodness_of_fit_ref     1.053
_refine_ls_restrained_S_all     1.053
_refine_ls_number_reflns     4021
_refine_ls_number_parameters     262
_refine_ls_number_restraints     1
_refine_ls_hydrogen_treatment     constr
_refine_ls_weighting_scheme     calc
_refine_ls_weighting_details
         'calc w=1/[\s^2^(Fo^2^)+(0.0370P)^2^+0.2529P] where P=(Fo^2^+2Fc^2^)/3'
_atom_sites_solution_hydrogens     geom
_atom_sites_solution_primary     direct
_atom_sites_solution_secondary     difmap
_refine_ls_shift/su_max     0.000
_refine_ls_shift/su_mean     0.000
_refine_diff_density_max     0.283
_refine_diff_density_min     -0.283
_refine_ls_extinction_method     none
_refine_ls_extinction_coef     ?
_refine_ls_abs_structure_details     'Flack (1983), 1779 Friedel pairs'
_refine_ls_abs_structure_Flack     0.03(6)
loop_
    _atom_type_symbol
    _atom_type_description
    _atom_type_scat_dispersion_real
    _atom_type_scat_dispersion_imag
    _atom_type_scat_source
    'C' 'C' 0.0033 0.0016
                         'International Tables Vol C Tables 4.2.6.8 and 6.1.1.4'
    'H' 'H' 0.0000 0.0000
                         'International Tables Vol C Tables 4.2.6.8 and 6.1.1.4'
    'N' 'N' 0.0061 0.0033
                         'International Tables Vol C Tables 4.2.6.8 and 6.1.1.4'
    'O' 'O' 0.0106 0.0060
                         'International Tables Vol C Tables 4.2.6.8 and 6.1.1.4'
    'S' 'S' 0.1246 0.1234
                         'International Tables Vol C Tables 4.2.6.8 and 6.1.1.4'
_computing_data_collection     'APEX2 (Bruker, 2009)'
_computing_cell_refinement     'SAINT (Bruker, 2009)'
_computing_data_reduction     'SAINT (Bruker, 2009)'
_computing_structure_solution     'SHELXS97 (Sheldrick, 2008)'
_computing_structure_refinement     'SHELXL97 (Sheldrick, 2008)'
_computing_molecular_graphics     'ORTEP-3 for Windows (Farrugia, 2012)'
_computing_publication_material
                               'PLATON (Spek, 2009) and publCIF (Westrip, 2010)'
loop_
    _atom_site_type_symbol
    _atom_site_label
    _atom_site_fract_x
    _atom_site_fract_y
    _atom_site_fract_z
    _atom_site_U_iso_or_equiv
    _atom_site_adp_type
    _atom_site_calc_flag
    _atom_site_refinement_flags
    _atom_site_occupancy
    _atom_site_symmetry_multiplicity
    _atom_site_disorder_assembly
    _atom_site_disorder_group
    C C1 0.75199(19) 0.7888(2) 0.11333(12) 0.0197(4) Uani d . 1 1 . .
    C C2 0.61152(18) 0.8667(2) 0.10899(12) 0.0216(3) Uani d . 1 1 . .
    H H2 0.6095 0.9726 0.1039 0.026 Uiso calc R 1 1 . .
    C C3 0.4816(2) 0.7914(2) 0.11201(13) 0.0223(4) Uani d . 1 1 . .
    H H3 0.3909 0.8438 0.1071 0.027 Uiso calc R 1 1 . .
    C C4 0.48733(19) 0.6302(2) 0.12290(12) 0.0202(3) Uani d . 1 1 . .
    C C5 0.62772(18) 0.5536(2) 0.12955(12) 0.0191(3) Uani d . 1 1 . .
    C C6 0.76182(19) 0.6328(2) 0.12325(13) 0.0214(4) Uani d . 1 1 . .
    H H6 0.8528 0.5817 0.1257 0.026 Uiso calc R 1 1 . .
    C C7 0.3845(2) 0.5150(2) 0.13056(13) 0.0215(4) Uani d . 1 1 . .
    H H7 0.2815 0.5268 0.1283 0.026 Uiso calc R 1 1 . .
    C C8 0.4016(2) 0.2317(2) 0.15290(14) 0.0241(4) Uani d . 1 1 . .
    H H8A 0.4322 0.1643 0.1022 0.029 Uiso calc R 1 1 . .
    H H8B 0.2921 0.2363 0.1386 0.029 Uiso calc R 1 1 . .
    C C9 0.4548(2) 0.1655(2) 0.25982(14) 0.0273(4) Uani d . 1 1 . .
    H H9A 0.4299 0.0577 0.2586 0.033 Uiso calc R 1 1 . .
    H H9B 0.5638 0.1746 0.2782 0.033 Uiso calc R 1 1 . .
    C C10 0.3852(2) 0.2433(2) 0.34120(15) 0.0316(4) Uani d . 1 1 . .
    C C11 0.3662(4) 0.2412(4) 0.5169(2) 0.0783(11) Uani d . 1 1 . .
    H H11A 0.4110 0.3401 0.5363 0.094 Uiso calc R 1 1 . .
    H H11B 0.2581 0.2546 0.4950 0.094 Uiso calc R 1 1 . .
    C C12 0.3972(3) 0.1377(5) 0.6044(2) 0.0764(10) Uani d . 1 1 . .
    H H12A 0.3521 0.1767 0.6594 0.115 Uiso calc R 1 1 . .
    H H12B 0.5043 0.1290 0.6277 0.115 Uiso calc R 1 1 . .
    H H12C 0.3556 0.0391 0.5839 0.115 Uiso calc R 1 1 . .
    C C13 1.07596(19) 0.8265(2) 0.27877(13) 0.0236(4) Uani d . 1 1 . .
    C C14 1.1631(2) 0.7069(2) 0.32717(15) 0.0309(4) Uani d . 1 1 . .
    H H14 1.2039 0.6351 0.2884 0.037 Uiso calc R 1 1 . .
    C C15 1.1882(2) 0.6960(3) 0.43361(15) 0.0355(5) Uani d . 1 1 . .
    H H15 1.2487 0.6179 0.4668 0.043 Uiso calc R 1 1 . .
    C C16 1.1239(2) 0.8006(2) 0.49155(15) 0.0304(4) Uani d . 1 1 . .
    C C17 1.0371(3) 0.9201(3) 0.44266(16) 0.0367(5) Uani d . 1 1 . .
    H H17 0.9944 0.9908 0.4812 0.044 Uiso calc R 1 1 . .
    C C18 1.0144(2) 0.9330(2) 0.33620(16) 0.0342(5) Uani d . 1 1 . .
    H H18 0.9577 1.0136 0.3031 0.041 Uiso calc R 1 1 . .
    C C19 1.0760(3) 0.8738(3) 0.65678(15) 0.0430(6) Uani d . 1 1 . .
    H H19A 1.0906 0.8351 0.7261 0.065 Uiso calc R 1 1 . .
    H H19B 0.9700 0.8764 0.6276 0.065 Uiso calc R 1 1 . .
    H H19C 1.1167 0.9751 0.6576 0.065 Uiso calc R 1 1 . .
    N N1 0.87396(16) 0.88540(16) 0.10220(11) 0.0222(3) Uani d . 1 1 . .
    H H1 0.8609 0.9762 0.1044 0.027 Uiso d R 1 1 . .
    N N2 0.61166(17) 0.40098(17) 0.14153(11) 0.0224(3) Uani d . 1 1 . .
    N N3 0.46167(16) 0.38390(16) 0.14178(10) 0.0202(3) Uani d . 1 1 . .
    O O1 1.08832(15) 0.70535(16) 0.10224(10) 0.0269(3) Uani d . 1 1 . .
    O O2 1.13045(15) 0.98256(17) 0.12154(11) 0.0315(3) Uani d . 1 1 . .
    O O3 0.29906(17) 0.3482(2) 0.32659(11) 0.0450(4) Uani d . 1 1 . .
    O O4 0.4297(2) 0.1772(2) 0.43247(11) 0.0520(5) Uani d . 1 1 . .
    O O5 1.15167(18) 0.77637(19) 0.59538(11) 0.0411(4) Uani d . 1 1 . .
    O O6 0.83323(15) 0.19739(15) 0.10176(10) 0.0297(3) Uani d . 1 1 . .
    H H6A 0.7633 0.2565 0.1151 0.036 Uiso d R 1 1 . .
    H H6B 0.8488 0.2280 0.0427 0.036 Uiso d R 1 1 . .
    S S1 1.05094(4) 0.84904(5) 0.14406(3) 0.02171(10) Uani d . 1 1 . .
loop_
    _atom_site_aniso_label
    _atom_site_aniso_U_11
    _atom_site_aniso_U_22
    _atom_site_aniso_U_33
    _atom_site_aniso_U_12
    _atom_site_aniso_U_13
    _atom_site_aniso_U_23
    C1 0.0167(9) 0.0247(8) 0.0181(8) 0.0017(7) 0.0040(7) -0.0004(6)
    C2 0.0208(8) 0.0207(8) 0.0237(8) 0.0050(7) 0.0055(6) 0.0004(7)
    C3 0.0171(9) 0.0250(8) 0.0257(9) 0.0078(7) 0.0061(7) 0.0006(7)
    C4 0.0192(9) 0.0241(9) 0.0173(8) 0.0040(7) 0.0038(7) 0.0000(6)
    C5 0.0181(8) 0.0219(8) 0.0166(8) 0.0047(7) 0.0015(6) 0.0002(6)
    C6 0.0157(8) 0.0243(9) 0.0243(9) 0.0078(7) 0.0044(7) 0.0019(7)
    C7 0.0192(9) 0.0253(9) 0.0202(8) 0.0051(7) 0.0044(7) -0.0011(7)
    C8 0.0209(9) 0.0225(9) 0.0287(9) -0.0006(7) 0.0043(7) -0.0027(7)
    C9 0.0273(10) 0.0234(9) 0.0319(10) 0.0020(7) 0.0073(8) 0.0031(7)
    C10 0.0330(11) 0.0330(10) 0.0309(10) 0.0010(9) 0.0112(8) 0.0053(8)
    C11 0.110(3) 0.097(2) 0.0363(14) 0.036(2) 0.0350(16) 0.0102(15)
    C12 0.0642(19) 0.129(3) 0.0388(14) -0.015(2) 0.0174(13) 0.0096(17)
    C13 0.0187(8) 0.0259(9) 0.0256(8) -0.0004(7) 0.0026(7) -0.0019(7)
    C14 0.0290(11) 0.0319(10) 0.0319(10) 0.0091(8) 0.0062(8) 0.0010(8)
    C15 0.0344(11) 0.0375(11) 0.0334(10) 0.0094(9) 0.0033(9) 0.0082(9)
    C16 0.0251(10) 0.0354(10) 0.0289(10) -0.0046(7) 0.0010(8) 0.0003(7)
    C17 0.0404(12) 0.0377(11) 0.0321(10) 0.0088(9) 0.0072(9) -0.0068(8)
    C18 0.0362(12) 0.0331(10) 0.0319(10) 0.0124(9) 0.0028(9) -0.0011(8)
    C19 0.0374(12) 0.0635(17) 0.0277(10) -0.0016(11) 0.0051(8) -0.0046(10)
    N1 0.0180(8) 0.0188(7) 0.0298(7) 0.0047(5) 0.0047(6) 0.0040(6)
    N2 0.0190(8) 0.0228(7) 0.0259(7) 0.0033(6) 0.0053(6) 0.0013(6)
    N3 0.0178(7) 0.0217(8) 0.0209(7) 0.0018(6) 0.0033(5) 0.0001(5)
    O1 0.0208(7) 0.0314(7) 0.0300(7) 0.0056(6) 0.0084(5) -0.0007(6)
    O2 0.0203(7) 0.0324(7) 0.0438(8) -0.0005(6) 0.0114(6) 0.0073(6)
    O3 0.0536(9) 0.0433(8) 0.0434(8) 0.0182(9) 0.0227(7) 0.0073(8)
    O4 0.0646(11) 0.0640(11) 0.0303(8) 0.0236(9) 0.0165(8) 0.0126(7)
    O5 0.0444(9) 0.0506(9) 0.0262(8) 0.0047(7) 0.0020(6) 0.0013(6)
    O6 0.0334(8) 0.0249(7) 0.0335(7) 0.0082(6) 0.0133(6) 0.0030(5)
    S1 0.0152(2) 0.0246(2) 0.0263(2) 0.00303(17) 0.00648(15) 0.00187(18)
_geom_special_details
;
All e.s.d.'s (except the e.s.d. in the dihedral angle between two l.s. planes)
are estimated using the full covariance matrix. The cell e.s.d.'s are taken
into account individually in the estimation of e.s.d.'s in distances, angles
and torsion angles; correlations between e.s.d.'s in cell parameters are only
used when they are defined by crystal symmetry. An approximate (isotropic)
treatment of cell e.s.d.'s is used for estimating e.s.d.'s involving l.s.
planes.
;
loop_
    _geom_bond_atom_site_label_1
    _geom_bond_atom_site_label_2
    _geom_bond_site_symmetry_2
    _geom_bond_distance
    _geom_bond_publ_flag
    C1 C6 . 1.374(2) ?
    C1 N1 . 1.418(2) ?
    C1 C2 . 1.431(2) ?
    C2 C3 . 1.353(3) ?
    C2 H2 . 0.9300 ?
    C3 C4 . 1.419(2) ?
    C3 H3 . 0.9300 ?
    C4 C7 . 1.387(2) ?
    C4 C5 . 1.422(2) ?
    C5 N2 . 1.357(2) ?
    C5 C6 . 1.411(2) ?
    C6 H6 . 0.9300 ?
    C7 N3 . 1.337(2) ?
    C7 H7 . 0.9300 ?
    C8 N3 . 1.458(2) ?
    C8 C9 . 1.514(3) ?
    C8 H8A . 0.9700 ?
    C8 H8B . 0.9700 ?
    C9 C10 . 1.506(3) ?
    C9 H9A . 0.9700 ?
    C9 H9B . 0.9700 ?
    C10 O3 . 1.196(3) ?
    C10 O4 . 1.326(2) ?
    C11 C12 . 1.451(4) ?
    C11 O4 . 1.458(3) ?
    C11 H11A . 0.9700 ?
    C11 H11B . 0.9700 ?
    C12 H12A . 0.9600 ?
    C12 H12B . 0.9600 ?
    C12 H12C . 0.9600 ?
    C13 C18 . 1.383(2) ?
    C13 C14 . 1.390(3) ?
    C13 S1 . 1.7572(17) ?
    C14 C15 . 1.381(3) ?
    C14 H14 . 0.9300 ?
    C15 C16 . 1.389(3) ?
    C15 H15 . 0.9300 ?
    C16 O5 . 1.360(2) ?
    C16 C17 . 1.390(3) ?
    C17 C18 . 1.383(3) ?
    C17 H17 . 0.9300 ?
    C18 H18 . 0.9300 ?
    C19 O5 . 1.436(3) ?
    C19 H19A . 0.9600 ?
    C19 H19B . 0.9600 ?
    C19 H19C . 0.9600 ?
    N1 S1 . 1.6183(14) ?
    N1 H1 . 0.8050 ?
    N2 N3 . 1.363(2) ?
    O1 S1 . 1.4399(14) ?
    O2 S1 . 1.4327(14) ?
    O6 H6A . 0.8601 ?
    O6 H6B . 0.8600 ?
loop_
    _geom_angle_atom_site_label_1
    _geom_angle_atom_site_label_2
    _geom_angle_atom_site_label_3
    _geom_angle_site_symmetry_1
    _geom_angle_site_symmetry_3
    _geom_angle
    _geom_angle_publ_flag
    C6 C1 N1 . . 124.49(16) ?
    C6 C1 C2 . . 121.23(17) ?
    N1 C1 C2 . . 114.23(15) ?
    C3 C2 C1 . . 122.16(17) ?
    C3 C2 H2 . . 118.9 ?
    C1 C2 H2 . . 118.9 ?
    C2 C3 C4 . . 118.27(17) ?
    C2 C3 H3 . . 120.9 ?
    C4 C3 H3 . . 120.9 ?
    C7 C4 C3 . . 135.97(17) ?
    C7 C4 C5 . . 104.64(15) ?
    C3 C4 C5 . . 119.38(16) ?
    N2 C5 C6 . . 127.09(15) ?
    N2 C5 C4 . . 111.00(15) ?
    C6 C5 C4 . . 121.91(16) ?
    C1 C6 C5 . . 117.01(16) ?
    C1 C6 H6 . . 121.5 ?
    C5 C6 H6 . . 121.5 ?
    N3 C7 C4 . . 106.95(15) ?
    N3 C7 H7 . . 126.5 ?
    C4 C7 H7 . . 126.5 ?
    N3 C8 C9 . . 112.72(15) ?
    N3 C8 H8A . . 109.0 ?
    C9 C8 H8A . . 109.0 ?
    N3 C8 H8B . . 109.0 ?
    C9 C8 H8B . . 109.0 ?
    H8A C8 H8B . . 107.8 ?
    C10 C9 C8 . . 112.84(16) ?
    C10 C9 H9A . . 109.0 ?
    C8 C9 H9A . . 109.0 ?
    C10 C9 H9B . . 109.0 ?
    C8 C9 H9B . . 109.0 ?
    H9A C9 H9B . . 107.8 ?
    O3 C10 O4 . . 123.80(19) ?
    O3 C10 C9 . . 125.49(18) ?
    O4 C10 C9 . . 110.70(17) ?
    C12 C11 O4 . . 108.8(3) ?
    C12 C11 H11A . . 109.9 ?
    O4 C11 H11A . . 109.9 ?
    C12 C11 H11B . . 109.9 ?
    O4 C11 H11B . . 109.9 ?
    H11A C11 H11B . . 108.3 ?
    C11 C12 H12A . . 109.5 ?
    C11 C12 H12B . . 109.5 ?
    H12A C12 H12B . . 109.5 ?
    C11 C12 H12C . . 109.5 ?
    H12A C12 H12C . . 109.5 ?
    H12B C12 H12C . . 109.5 ?
    C18 C13 C14 . . 120.58(17) ?
    C18 C13 S1 . . 119.33(14) ?
    C14 C13 S1 . . 120.01(14) ?
    C15 C14 C13 . . 119.13(18) ?
    C15 C14 H14 . . 120.4 ?
    C13 C14 H14 . . 120.4 ?
    C14 C15 C16 . . 120.55(19) ?
    C14 C15 H15 . . 119.7 ?
    C16 C15 H15 . . 119.7 ?
    O5 C16 C15 . . 115.76(18) ?
    O5 C16 C17 . . 124.24(18) ?
    C15 C16 C17 . . 120.01(18) ?
    C18 C17 C16 . . 119.51(18) ?
    C18 C17 H17 . . 120.2 ?
    C16 C17 H17 . . 120.2 ?
    C17 C18 C13 . . 120.20(18) ?
    C17 C18 H18 . . 119.9 ?
    C13 C18 H18 . . 119.9 ?
    O5 C19 H19A . . 109.5 ?
    O5 C19 H19B . . 109.5 ?
    H19A C19 H19B . . 109.5 ?
    O5 C19 H19C . . 109.5 ?
    H19A C19 H19C . . 109.5 ?
    H19B C19 H19C . . 109.5 ?
    C1 N1 S1 . . 125.60(12) ?
    C1 N1 H1 . . 117.6 ?
    S1 N1 H1 . . 108.9 ?
    C5 N2 N3 . . 103.70(13) ?
    C7 N3 N2 . . 113.70(14) ?
    C7 N3 C8 . . 126.97(15) ?
    N2 N3 C8 . . 119.33(14) ?
    C10 O4 C11 . . 115.4(2) ?
    C16 O5 C19 . . 117.30(17) ?
    H6A O6 H6B . . 104.5 ?
    O2 S1 O1 . . 118.09(7) ?
    O2 S1 N1 . . 105.63(8) ?
    O1 S1 N1 . . 109.27(8) ?
    O2 S1 C13 . . 109.18(9) ?
    O1 S1 C13 . . 107.13(8) ?
    N1 S1 C13 . . 107.07(8) ?
loop_
    _geom_torsion_atom_site_label_1
    _geom_torsion_atom_site_label_2
    _geom_torsion_atom_site_label_3
    _geom_torsion_atom_site_label_4
    _geom_torsion_site_symmetry_1
    _geom_torsion_site_symmetry_2
    _geom_torsion_site_symmetry_3
    _geom_torsion_site_symmetry_4
    _geom_torsion
    _geom_torsion_publ_flag
    C6 C1 C2 C3 . . . . -1.5(3) ?
    N1 C1 C2 C3 . . . . 175.96(15) ?
    C1 C2 C3 C4 . . . . 1.9(3) ?
    C2 C3 C4 C7 . . . . 178.80(18) ?
    C2 C3 C4 C5 . . . . -0.4(3) ?
    C7 C4 C5 N2 . . . . -0.54(19) ?
    C3 C4 C5 N2 . . . . 178.89(15) ?
    C7 C4 C5 C6 . . . . 179.08(15) ?
    C3 C4 C5 C6 . . . . -1.5(2) ?
    N1 C1 C6 C5 . . . . -177.59(14) ?
    C2 C1 C6 C5 . . . . -0.4(2) ?
    N2 C5 C6 C1 . . . . -178.61(17) ?
    C4 C5 C6 C1 . . . . 1.8(2) ?
    C3 C4 C7 N3 . . . . -178.7(2) ?
    C5 C4 C7 N3 . . . . 0.61(18) ?
    N3 C8 C9 C10 . . . . 70.9(2) ?
    C8 C9 C10 O3 . . . . -1.3(3) ?
    C8 C9 C10 O4 . . . . 177.17(17) ?
    C18 C13 C14 C15 . . . . -0.3(3) ?
    S1 C13 C14 C15 . . . . 176.48(16) ?
    C13 C14 C15 C16 . . . . 1.8(3) ?
    C14 C15 C16 O5 . . . . 177.83(19) ?
    C14 C15 C16 C17 . . . . -1.9(3) ?
    O5 C16 C17 C18 . . . . -179.2(2) ?
    C15 C16 C17 C18 . . . . 0.5(3) ?
    C16 C17 C18 C13 . . . . 1.0(3) ?
    C14 C13 C18 C17 . . . . -1.1(3) ?
    S1 C13 C18 C17 . . . . -177.88(17) ?
    C6 C1 N1 S1 . . . . -26.6(2) ?
    C2 C1 N1 S1 . . . . 155.99(12) ?
    C6 C5 N2 N3 . . . . -179.35(15) ?
    C4 C5 N2 N3 . . . . 0.25(18) ?
    C4 C7 N3 N2 . . . . -0.50(19) ?
    C4 C7 N3 C8 . . . . 179.99(15) ?
    C5 N2 N3 C7 . . . . 0.16(18) ?
    C5 N2 N3 C8 . . . . 179.70(14) ?
    C9 C8 N3 C7 . . . . -111.10(19) ?
    C9 C8 N3 N2 . . . . 69.41(19) ?
    O3 C10 O4 C11 . . . . 0.0(4) ?
    C9 C10 O4 C11 . . . . -178.6(2) ?
    C12 C11 O4 C10 . . . . 167.3(3) ?
    C15 C16 O5 C19 . . . . -174.48(19) ?
    C17 C16 O5 C19 . . . . 5.2(3) ?
    C1 N1 S1 O2 . . . . -176.12(14) ?
    C1 N1 S1 O1 . . . . 55.87(16) ?
    C1 N1 S1 C13 . . . . -59.84(16) ?
    C18 C13 S1 O2 . . . . 66.47(17) ?
    C14 C13 S1 O2 . . . . -110.37(16) ?
    C18 C13 S1 O1 . . . . -164.56(15) ?
    C14 C13 S1 O1 . . . . 18.60(18) ?
    C18 C13 S1 N1 . . . . -47.44(18) ?
    C14 C13 S1 N1 . . . . 135.72(15) ?
loop_
    _geom_hbond_atom_site_label_D
    _geom_hbond_atom_site_label_H
    _geom_hbond_atom_site_label_A
    _geom_hbond_site_symmetry_A
    _geom_hbond_distance_DH
    _geom_hbond_distance_HA
    _geom_hbond_distance_DA
    _geom_hbond_angle_DHA
    O6 H6A N2 . 0.86 1.94 2.8029(19) 176.3
    N1 H1 O6 1_565 0.81 1.95 2.7575(19) 176.5
    O6 H6B O1 2_745 0.86 2.10 2.9094(17) 155.7
data_global
_journal_date_recd_electronic     2012-12-06
_journal_date_accepted     2012-12-27
_journal_name_full     'Acta Crystallographica, Section E'
_journal_year     2013
_journal_volume     69
_journal_issue      2
_journal_page_first     o190
_journal_page_last     o191
_journal_paper_category     QO
_journal_paper_doi     10.1107/S1600536812051975
_journal_coeditor_code     LR2095
_publ_contact_author_name     'Najat Abbassi'
_publ_contact_author_address
;
Laboratoire de Chimie Organique et Analytique
Universit\'e Sultan Moulay Slimane,
Facult\'e des Sciences et Techniques, B\'eni-Mellal, BP 523, Morocco
;
_publ_contact_author_email     'najat_abbassi@hotmail.com'
_publ_contact_author_fax     '212 537 77 54 40'
_publ_contact_author_phone     '212 537 77 54 40'
_publ_section_title
;
Ethyl 3-[6-(4-methoxybenzenesulfonamido)-2<i>H</i>-indazol-2-yl]propanoate
monohydrate
;
loop_
    _publ_author_name
    _publ_author_address
    'Abbassi, Najat'
;
Laboratoire de Chimie Organique et Analytique
Universit\'e Sultan Moulay Slimane,
Facult\'e des Sciences et Techniques, B\'eni-Mellal, BP 523, Morocco
;
    'Rakib, El Mostapha'
;
Laboratoire de Chimie Organique et Analytique
Universit\'e Sultan Moulay Slimane,
Facult\'e des Sciences et Techniques, B\'eni-Mellal, BP 523, Morocco
;
    'Hannioui, Abdellah'
;
Laboratoire de Chimie Organique et Analytique
Universit\'e Sultan Moulay Slimane,
Facult\'e des Sciences et Techniques, B\'eni-Mellal, BP 523, Morocco
;
    'Saadi, Mohamed'
;
Laboratoire de Chimie du Solide Appliqu\'ee,
Facult\'e des Sciences, Universit\'e Mohammed V-Agdal
Avenue Ibn Battouta, BP 1014, Rabat, Morocco
;
    'El Ammari, Lahcen'
;
Laboratoire de Chimie du Solide Appliqu\'ee,
Facult\'e des Sciences, Universit\'e Mohammed V-Agdal
Avenue Ibn Battouta, BP 1014, Rabat, Morocco
;
_iucr_refine_instructions_details
;
TITL EL_Rakib_6NI20 in P2(1)
CELL  0.71073   9.0248   8.7602  13.1792   90.000  101.062   90.000
ZERR     2.00   0.0003   0.0003   0.0004    0.000    0.002    0.000
LATT  -1
SYMM  - X, 1/2 + Y, - Z
SFAC  C    H    N    O    S
UNIT  38   46   6    12   2
MERG   2
OMIT     0   0   1
shel 40 0.80
rem DFIX   0.860 0.001 O6 H6A O6 H6B
rem DFIX 1.360 0.001 H6A H6B
FMAP   2
PLAN   10
ACTA
conf
BOND
BOND   $H
HTAB  2.6
HTAB O6 N2
HTAB N1 O6_$1
HTAB O6 O1_$2
eqiv $1 x, y+1, z
eqiv $2 -x+2, y-1/2, -z
L.S.  10
WGHT    0.037000    0.252900
FVAR       0.64186
C1    1    0.751994    0.788780    0.113326    11.00000    0.01672    0.02471 =
         0.01809   -0.00039    0.00401    0.00167
C2    1    0.611516    0.866690    0.108989    11.00000    0.02076    0.02067 =
         0.02372    0.00039    0.00549    0.00502
AFIX  43
H2    2    0.609490    0.972587    0.103930    11.00000   -1.20000
AFIX   0
C3    1    0.481615    0.791352    0.112007    11.00000    0.01709    0.02495 =
         0.02572    0.00059    0.00606    0.00776
AFIX  43
H3    2    0.390919    0.843803    0.107076    11.00000   -1.20000
AFIX   0
C4    1    0.487329    0.630175    0.122896    11.00000    0.01916    0.02409 =
         0.01733   -0.00002    0.00376    0.00402
C5    1    0.627721    0.553560    0.129547    11.00000    0.01811    0.02194 =
         0.01657    0.00022    0.00152    0.00472
C6    1    0.761823    0.632756    0.123252    11.00000    0.01572    0.02432 =
         0.02435    0.00192    0.00435    0.00776
AFIX  43
H6    2    0.852770    0.581657    0.125710    11.00000   -1.20000
AFIX   0
C7    1    0.384529    0.515013    0.130564    11.00000    0.01922    0.02530 =
         0.02018   -0.00111    0.00438    0.00510
AFIX  43
H7    2    0.281539    0.526802    0.128323    11.00000   -1.20000
AFIX   0
C8    1    0.401562    0.231655    0.152904    11.00000    0.02089    0.02248 =
         0.02875   -0.00265    0.00435   -0.00059
AFIX  23
H8A   2    0.432179    0.164336    0.102233    11.00000   -1.20000
H8B   2    0.292144    0.236345    0.138610    11.00000   -1.20000
AFIX   0
C9    1    0.454793    0.165450    0.259815    11.00000    0.02728    0.02340 =
         0.03194    0.00306    0.00735    0.00201
AFIX  23
H9A   2    0.429886    0.057667    0.258562    11.00000   -1.20000
H9B   2    0.563765    0.174648    0.278185    11.00000   -1.20000
AFIX   0
C10   1    0.385229    0.243273    0.341205    11.00000    0.03298    0.03297 =
         0.03094    0.00528    0.01122    0.00099
C11   1    0.366210    0.241164    0.516874    11.00000    0.10967    0.09735 =
         0.03630    0.01017    0.03500    0.03616
AFIX  23
H11A  2    0.410981    0.340126    0.536347    11.00000   -1.20000
H11B  2    0.258094    0.254585    0.495050    11.00000   -1.20000
AFIX   0
C12   1    0.397183    0.137746    0.604389    11.00000    0.06418    0.12912 =
         0.03885    0.00957    0.01739   -0.01453
AFIX  33
H12A  2    0.352067    0.176738    0.659412    11.00000   -1.50000
H12B  2    0.504338    0.128993    0.627748    11.00000   -1.50000
H12C  2    0.355635    0.039086    0.583908    11.00000   -1.50000
AFIX   0
C13   1    1.075963    0.826517    0.278767    11.00000    0.01866    0.02591 =
         0.02564   -0.00192    0.00256   -0.00042
C14   1    1.163087    0.706877    0.327170    11.00000    0.02900    0.03186 =
         0.03186    0.00101    0.00622    0.00905
AFIX  43
H14   2    1.203928    0.635102    0.288376    11.00000   -1.20000
AFIX   0
C15   1    1.188220    0.695966    0.433613    11.00000    0.03440    0.03747 =
         0.03341    0.00824    0.00326    0.00942
AFIX  43
H15   2    1.248685    0.617920    0.466797    11.00000   -1.20000
AFIX   0
C16   1    1.123938    0.800600    0.491545    11.00000    0.02508    0.03544 =
         0.02891    0.00025    0.00103   -0.00464
C17   1    1.037051    0.920067    0.442660    11.00000    0.04039    0.03766 =
         0.03210   -0.00678    0.00719    0.00878
AFIX  43
H17   2    0.994439    0.990758    0.481237    11.00000   -1.20000
AFIX   0
C18   1    1.014425    0.933047    0.336201    11.00000    0.03620    0.03305 =
         0.03193   -0.00109    0.00280    0.01238
AFIX  43
H18   2    0.957673    1.013631    0.303137    11.00000   -1.20000
AFIX   0
C19   1    1.075958    0.873831    0.656782    11.00000    0.03743    0.06353 =
         0.02768   -0.00460    0.00510   -0.00156
AFIX  33
H19A  2    1.090562    0.835133    0.726139    11.00000   -1.50000
H19B  2    0.969993    0.876356    0.627637    11.00000   -1.50000
H19C  2    1.116714    0.975146    0.657611    11.00000   -1.50000
AFIX   0
N1    3    0.873960    0.885403    0.102198    11.00000    0.01799    0.01884 =
         0.02981    0.00400    0.00474    0.00469
AFIX   3
H1    2    0.860874    0.976154    0.104385    11.00000   -1.20000
AFIX   0
N2    3    0.611665    0.400985    0.141527    11.00000    0.01899    0.02281 =
         0.02594    0.00130    0.00530    0.00328
N3    3    0.461674    0.383899    0.141782    11.00000    0.01780    0.02170 =
         0.02094    0.00010    0.00331    0.00181
O1    4    1.088321    0.705349    0.102235    11.00000    0.02080    0.03140 =
         0.03004   -0.00071    0.00842    0.00563
O2    4    1.130449    0.982555    0.121539    11.00000    0.02033    0.03239 =
         0.04376    0.00734    0.01137   -0.00051
O3    4    0.299059    0.348218    0.326590    11.00000    0.05355    0.04328 =
         0.04338    0.00727    0.02265    0.01820
O4    4    0.429717    0.177180    0.432474    11.00000    0.06457    0.06398 =
         0.03026    0.01257    0.01654    0.02360
O5    4    1.151665    0.776374    0.595381    11.00000    0.04436    0.05063 =
         0.02625    0.00134    0.00196    0.00471
O6    4    0.833230    0.197387    0.101765    11.00000    0.03340    0.02486 =
         0.03346    0.00304    0.01335    0.00822
AFIX   3
H6A   2    0.763280    0.256463    0.115086    11.00000   -1.20000
H6B   2    0.848771    0.228045    0.042705    11.00000   -1.20000
AFIX   0
S1    5    1.050943    0.849039    0.144060    11.00000    0.01521    0.02456 =
         0.02634    0.00187    0.00648    0.00303
HKLF 4
REM  EL_Rakib_6NI20 in P2(1)
REM R1 =  0.0305 for   3887 Fo > 4sig(Fo)  and  0.0320 for all   4021 data
REM    262 parameters refined using      1 restraints
END
WGHT      0.0370      0.2530
REM Highest difference peak  0.283,  deepest hole -0.283,  1-sigma level  0.038
Q1    1   1.0674  0.8345  0.2154  11.00000  0.05    0.28
Q2    1   0.5141  0.2240  0.4513  11.00000  0.05    0.28
Q3    1   0.4708  0.2951  0.5404  11.00000  0.05    0.27
Q4    1   0.3064  0.1884  0.5652  11.00000  0.05    0.18
Q5    1   0.2191  0.1863  0.4827  11.00000  0.05    0.16
Q6    1   1.1190  0.6524  0.1606  11.00000  0.05    0.16
Q7    1   0.4783  0.7065  0.1184  11.00000  0.05    0.15
Q8    1   0.2418  0.3640  0.2414  11.00000  0.05    0.15
Q9    1   0.4325  0.2102  0.2122  11.00000  0.05    0.15
Q10   1   1.2020  0.7886  0.4700  11.00000  0.05    0.14
;
