# Supplementary material for: Ethyl 3-[6-(4-meth­oxy­benzene­sulfon­amido)-2H-indazol-2-yl]propano­ate monohydrate
Source: Acta Crystallogr Sect E Struct Rep Online. 2013 Jan 9;69(Pt 2):o190–1. doi: 10.1107/S1600536812051975 (PMC3569252; doi:10.1107/S1600536812051975)
Supplement: Supplementary file 2 [file e-69-0o190-Isup2.hkl]

# 
# h,k,l, Fc-squared, Fo-squared, sigma(Fo-squared) and status flag 
# 
data_I
_shelx_title ' EL_Rakib_6NI20 in P2(1)' 
_shelx_refln_list_code          4 
_shelx_F_calc_maximum      157.84 
_exptl_crystal_F_000       444.00 
_reflns_d_resolution_high  0.8001 
 
loop_ 
 _symmetry_equiv_pos_as_xyz 
 'x, y, z' 
 '-x, y+1/2, -z' 
 
_cell_length_a     9.0248 
_cell_length_b     8.7602 
_cell_length_c    13.1792 
_cell_angle_alpha  90.000 
_cell_angle_beta  101.062 
_cell_angle_gamma  90.000 
 
_shelx_F_squared_multiplier     1.000 
 
loop_ 
 _refln_index_h 
 _refln_index_k 
 _refln_index_l 
 _refln_F_squared_calc 
 _refln_F_squared_meas 
 _refln_F_squared_sigma 
 _refln_observed_status 
   2 -10   0       36.15       38.25      2.67 o 
   3 -10   0      233.86      249.89     10.32 o 
   4 -10   0       33.01       33.52      3.54 o 
   1  -9   0      115.73      112.07      4.27 o 
   2  -9   0       32.45       33.33      2.72 o 
   3  -9   0      106.58      107.00      5.78 o 
   4  -9   0       83.40       91.39      5.73 o 
   5  -9   0      127.83      133.14      7.72 o 
   6  -9   0       13.72       18.69      3.42 o 
   1  -8   0      436.78      421.09     14.13 o 
   2  -8   0        4.22        3.67      1.36 o 
   3  -8   0       53.14       52.94      3.84 o 
   4  -8   0       31.54       22.96      3.08 o 
   5  -8   0       12.54       13.98      2.77 o 
   6  -8   0       33.66       22.70      3.57 o 
   7  -8   0       11.54       11.21      3.06 o 
   1  -7   0      162.25      148.38      6.04 o 
   2  -7   0      872.47      864.95     28.25 o 
   3  -7   0      113.82      100.66      5.56 o 
   4  -7   0       60.33       58.28      4.37 o 
   5  -7   0      165.36      162.63      8.67 o 
   6  -7   0       35.10       27.36      3.71 o 
   7  -7   0       14.24        9.95      2.84 o 
   8  -7   0        6.56        6.12      2.77 o 
   0  -6   0     1035.17     1076.60     27.49 o 
   1  -6   0      115.08      111.34      4.90 o 
   2  -6   0       84.87       86.24      4.44 o 
   3  -6   0      104.26      104.57      5.56 o 
   4  -6   0      450.06      436.33     16.48 o 
   5  -6   0      145.82      138.45      7.48 o 
   6  -6   0       44.09       38.40      3.98 o 
   7  -6   0       28.52       29.52      3.91 o 
   8  -6   0      270.12      268.83     13.03 o 
   9  -6   0      104.19      114.21      8.25 o 
   1  -5   0      127.90      138.82      5.70 o 
   2  -5   0       24.82       21.89      2.09 o 
   3  -5   0      333.89      324.68     12.43 o 
   4  -5   0      378.36      378.18     14.78 o 
   5  -5   0       73.20       70.25      4.88 o 
   6  -5   0      925.52      856.16     30.68 o 
   7  -5   0       23.71       20.05      3.35 o 
   8  -5   0       45.62       38.89      4.56 o 
   9  -5   0       53.00       44.08      5.22 o 
   0  -4   0      811.80      797.37     25.58 o 
   1  -4   0        8.83        6.80      1.07 o 
   2  -4   0      785.15      776.04     26.60 o 
   3  -4   0      472.13      476.12     17.04 o 
   4  -4   0      552.77      568.99     20.29 o 
   5  -4   0      241.16      242.76     10.61 o 
   6  -4   0      122.05      114.72      6.68 o 
   7  -4   0      197.73      163.70      8.98 o 
   8  -4   0      119.98      124.45      7.84 o 
   9  -4   0       62.07       55.66      5.56 o 
  10  -4   0       62.85       63.16      6.17 o 
   1  -3   0      385.57      384.20     13.13 o 
   2  -3   0     1469.08     1538.97     49.20 o 
   3  -3   0     1111.44     1005.61     33.76 o 
   4  -3   0      524.52      468.89     17.55 o 
   5  -3   0     1206.24     1146.64     39.44 o 
   6  -3   0      830.80      866.16     30.32 o 
   7  -3   0       28.07       25.75      3.25 o 
   8  -3   0       74.94       63.50      5.39 o 
   9  -3   0        3.30       -0.39      1.82 o 
  10  -3   0        3.09        1.46      2.09 o 
   0  -2   0     9913.50     9822.37    235.41 o 
   1  -2   0     3977.57     3608.18     79.94 o 
   2  -2   0     1290.93     1248.74     28.51 o 
   3  -2   0     2254.19     2309.79     75.76 o 
   4  -2   0       17.73       13.98      1.82 o 
   5  -2   0      255.48      274.12     10.90 o 
   6  -2   0       67.06       61.48      4.34 o 
   7  -2   0       14.56       13.67      2.50 o 
   8  -2   0      116.76      124.30      7.09 o 
   9  -2   0      136.58      130.69      8.01 o 
  10  -2   0       46.79       63.52      5.80 o 
   1  -1   0      229.80      222.43      5.22 o 
   2  -1   0    18403.79    17163.25    535.85 o 
   3  -1   0     1956.81     2004.03     65.48 o 
   4  -1   0      768.20      816.41     14.91 o 
   5  -1   0      194.55      203.73      7.18 o 
   6  -1   0      371.66      396.56     11.46 o 
   7  -1   0      545.03      534.73     30.75 o 
   8  -1   0       45.60       47.45      4.13 o 
   9  -1   0       27.87       23.11      3.37 o 
  10  -1   0       87.91       94.69      6.75 o 
   1   0   0       17.71        3.88      0.61 o 
   2   0   0     3567.14     3556.87     41.94 o 
   3   0   0      419.01      496.24      6.09 o 
   4   0   0     2118.75     2249.09     28.48 o 
   5   0   0       87.10       68.59      1.38 o 
   6   0   0      177.14      188.14      5.03 o 
   7   0   0       15.11       16.45      1.65 o 
   8   0   0       64.51       58.50      4.44 o 
   9   0   0      490.71      490.44     19.10 o 
   1   1   0      233.19      214.24      9.03 o 
   2   1   0    18365.88    17824.95    270.29 o 
   3   1   0     1969.78     2057.98     25.72 o 
   4   1   0      768.59      798.88      9.80 o 
   5   1   0      205.39      209.46      2.98 o 
   6   1   0      377.38      400.51      5.54 o 
   7   1   0      537.54      547.67      7.69 o 
   8   1   0       46.77       40.28      2.80 o 
   0   2   0     9850.95     9719.11    279.06 o 
   1   2   0     4000.06     3749.40    107.36 o 
   2   2   0     1305.44     1252.32     19.21 o 
   3   2   0     2275.20     2415.54     36.51 o 
   4   2   0       18.43       14.12      0.69 o 
   5   2   0      255.24      274.39      4.46 o 
   6   2   0       66.29       68.53      1.50 o 
   7   2   0       13.83       14.36      0.86 o 
   8   2   0      111.98      114.37      2.79 o 
   9   2   0      134.06      142.29      7.21 o 
   1   3   0      382.59      389.36      5.72 o 
   2   3   0     1456.11     1542.25     27.03 o 
   3   3   0     1107.64     1037.35     18.39 o 
   4   3   0      535.07      498.31      7.14 o 
   5   3   0     1213.68     1193.37     18.67 o 
   6   3   0      841.75      876.10     12.85 o 
   7   3   0       25.28       22.84      1.05 o 
   8   3   0       77.95       71.45      2.18 o 
   9   3   0        3.03        2.50      0.87 o 
   0   4   0      834.32      802.86     17.82 o 
   1   4   0        6.92        6.01      0.42 o 
   2   4   0      799.15      810.09     13.15 o 
   3   4   0      469.08      483.59      9.30 o 
   4   4   0      555.33      570.93      9.33 o 
   5   4   0      240.80      252.00      4.00 o 
   6   4   0      121.42      121.02      2.52 o 
   7   4   0      196.38      181.39      4.83 o 
   8   4   0      124.64      129.48      4.82 o 
   9   4   0       59.80       56.41      4.17 o 
   1   5   0      129.64      139.50      3.04 o 
   2   5   0       26.61       22.40      0.93 o 
   3   5   0      325.34      324.43      6.37 o 
   4   5   0      381.87      389.14      6.72 o 
   5   5   0       73.49       73.69      1.73 o 
   6   5   0      939.97      866.57     13.88 o 
   7   5   0       21.84       22.42      2.18 o 
   8   5   0       47.85       44.11      2.92 o 
   9   5   0       51.80       54.43      3.29 o 
   0   6   0     1043.37     1051.71     23.88 o 
   1   6   0      112.58      111.74      2.65 o 
   2   6   0       86.48       80.70      2.11 o 
   3   6   0      108.43      103.58      3.15 o 
   4   6   0      445.97      432.12      9.02 o 
   5   6   0      145.25      139.43      3.83 o 
   6   6   0       43.88       37.83      2.71 o 
   7   6   0       28.40       32.17      2.61 o 
   8   6   0      271.14      253.79     14.25 o 
   9   6   0      106.75      116.17      5.20 o 
   1   7   0      160.01      146.18      3.39 o 
   2   7   0      870.65      833.61     13.80 o 
   3   7   0      107.92      100.04      3.20 o 
   4   7   0       60.33       53.57      1.73 o 
   5   7   0      169.26      175.94      4.71 o 
   6   7   0       35.22       38.05      2.91 o 
   7   7   0       15.18       18.32      2.31 o 
   8   7   0        5.87        4.26      1.65 o 
   0   8   0       47.71       51.38      8.08 o 
   1   8   0      428.42      406.02      7.60 o 
   2   8   0        4.81        4.66      0.86 o 
   3   8   0       53.57       49.27      1.87 o 
   4   8   0       30.88       30.73      2.25 o 
   5   8   0       12.37       12.12      0.95 o 
   6   8   0       34.36       33.92      4.17 o 
   7   8   0       11.60       17.89      2.56 o 
   1   9   0      114.22      105.90      3.08 o 
   2   9   0       31.95       30.68      1.65 o 
   3   9   0      102.79       99.45      2.90 o 
   4   9   0       84.40       85.64      2.64 o 
   5   9   0      127.21      130.50      5.22 o 
   6   9   0       12.53       16.09      2.00 o 
   0  10   0        1.21        0.33      1.15 o 
   1  10   0        7.80        8.68      1.20 o 
   2  10   0       35.83       33.75      1.86 o 
   3  10   0      232.41      247.20      5.52 o 
   4  10   0       32.61       32.94      1.80 o 
  -4 -10   1       65.16       68.60      4.76 o 
  -3 -10   1       55.81       66.48      4.08 o 
  -2 -10   1       12.50       15.68      1.55 o 
   2 -10   1        3.62        4.49      1.48 o 
   3 -10   1       16.12       20.15      2.72 o 
   4 -10   1       17.63       17.09      2.94 o 
  -6  -9   1       14.57       14.76      3.20 o 
  -5  -9   1        1.04        2.52      1.82 o 
  -4  -9   1       45.12       41.92      3.84 o 
  -3  -9   1       19.04       17.04      2.33 o 
  -2  -9   1       43.83       42.43      2.89 o 
   1  -9   1       98.94      100.78      4.44 o 
   2  -9   1      228.09      225.11      9.22 o 
   3  -9   1       20.71       18.59      2.60 o 
   4  -9   1       77.98       86.29      5.73 o 
   5  -9   1       13.73       18.69      3.20 o 
   6  -9   1        2.22        1.75      2.01 o 
  -7  -8   1       19.36       20.29      3.59 o 
  -6  -8   1       48.94       44.20      4.44 o 
  -5  -8   1       15.52       17.62      2.99 o 
  -4  -8   1       38.40       31.99      3.37 o 
  -3  -8   1       77.31       74.47      4.64 o 
  -2  -8   1      260.06      247.39      9.39 o 
  -1  -8   1      694.15      693.80     21.87 o 
   1  -8   1        5.70        8.08      1.43 o 
   2  -8   1      137.94      129.98      6.34 o 
   3  -8   1       33.95       30.00      3.11 o 
   4  -8   1      216.69      210.55      9.81 o 
   5  -8   1       18.37       22.94      3.33 o 
   6  -8   1       92.11      100.35      6.77 o 
   7  -8   1       21.45       30.07      4.37 o 
  -8  -7   1       96.87      111.22      7.67 o 
  -7  -7   1      100.06       92.70      6.68 o 
  -6  -7   1        7.86        8.11      2.45 o 
  -5  -7   1       53.13       46.19      4.22 o 
  -4  -7   1      594.29      575.64     20.92 o 
  -3  -7   1        0.87       -0.24      1.24 o 
  -2  -7   1      192.11      183.70      7.60 o 
  -1  -7   1       40.68       45.05      2.62 o 
   0  -7   1      179.46      178.03      4.50 o 
   1  -7   1      529.77      542.87     17.67 o 
   2  -7   1      768.56      750.79     25.75 o 
   3  -7   1      134.33      129.42      6.46 o 
   4  -7   1       60.73       51.70      4.32 o 
   5  -7   1      108.67      101.56      6.34 o 
   6  -7   1       68.26       60.27      5.15 o 
   7  -7   1       12.51       19.03      3.45 o 
   8  -7   1       20.05       22.26      4.03 o 
  -9  -6   1       56.32       50.10      5.63 o 
  -8  -6   1        0.43        2.86      2.21 o 
  -7  -6   1       29.52       24.10      3.59 o 
  -6  -6   1       12.45       18.01      2.96 o 
  -5  -6   1      261.50      247.42     11.14 o 
  -4  -6   1      453.14      445.29     16.80 o 
  -3  -6   1      270.57      257.13     10.56 o 
  -2  -6   1      270.97      268.83     10.29 o 
  -1  -6   1     1021.75      955.49     31.70 o 
   0  -6   1      319.57      308.56      7.49 o 
   1  -6   1       19.30       19.78      1.94 o 
   2  -6   1       54.45       64.57      3.96 o 
   3  -6   1      102.01       92.65      5.24 o 
   4  -6   1      489.86      462.02     17.70 o 
   5  -6   1       47.85       48.26      4.20 o 
   6  -6   1       45.85       62.58      5.10 o 
   7  -6   1       54.04       50.83      4.93 o 
   8  -6   1        8.68       11.41      3.11 o 
   9  -6   1       51.62       62.79      6.19 o 
  -9  -5   1      122.37      109.06      7.91 o 
  -8  -5   1       98.76      109.57      7.35 o 
  -7  -5   1      532.58      513.96     20.05 o 
  -6  -5   1      238.13      227.49     10.78 o 
  -5  -5   1       54.84       50.54      4.05 o 
  -4  -5   1      172.96      163.75      7.67 o 
  -3  -5   1       63.58       63.21      3.98 o 
  -2  -5   1       87.31       97.12      4.66 o 
  -1  -5   1      119.52      119.50      5.07 o 
   0  -5   1      342.90      358.50      8.27 o 
   1  -5   1      950.49     1064.77     34.37 o 
   2  -5   1      137.43      156.17      6.63 o 
   3  -5   1      104.09      108.43      5.61 o 
   4  -5   1       52.62       47.16      3.84 o 
   5  -5   1      153.44      150.49      7.84 o 
   6  -5   1       40.55       47.28      4.37 o 
   7  -5   1       35.40       28.57      3.84 o 
   8  -5   1       24.43       30.92      4.15 o 
   9  -5   1       96.71      113.60      8.03 o 
 -10  -4   1       80.24       81.85      6.87 o 
  -9  -4   1       69.19       59.81      5.70 o 
  -8  -4   1        5.28        6.60      2.35 o 
  -7  -4   1      309.44      286.67     12.69 o 
  -6  -4   1       37.88       34.42      3.62 o 
  -5  -4   1      729.86      730.36     25.68 o 
  -4  -4   1     1163.30     1140.60     37.38 o 
  -3  -4   1      394.21      413.59     14.90 o 
  -2  -4   1      428.42      429.59     15.10 o 
  -1  -4   1      321.46      386.31     13.06 o 
   0  -4   1      222.88      245.31      5.94 o 
   1  -4   1      136.51      134.33      5.49 o 
   2  -4   1      134.52      123.55      5.51 o 
   3  -4   1      311.43      338.51     12.77 o 
   4  -4   1      102.26       90.93      5.19 o 
   5  -4   1      287.33      284.46     12.28 o 
   6  -4   1       65.51       71.61      4.98 o 
   7  -4   1      756.54      739.63     27.48 o 
   8  -4   1       30.43       32.72      4.05 o 
   9  -4   1       38.76       34.54      4.51 o 
  10  -4   1       22.05       23.06      4.27 o 
 -10  -3   1       38.17       34.06      4.64 o 
  -9  -3   1       60.71       75.03      6.04 o 
  -8  -3   1      121.89      114.04      7.23 o 
  -7  -3   1      392.15      375.31     15.87 o 
  -6  -3   1      775.47      781.45     27.09 o 
  -5  -3   1      325.05      315.31     12.31 o 
  -4  -3   1      259.39      277.47     10.70 o 
  -3  -3   1     1325.07     1366.24     45.51 o 
  -2  -3   1     1338.55     1444.01     47.38 o 
  -1  -3   1      189.91      182.02      3.66 o 
   0  -3   1      636.18      621.26     11.58 o 
   1  -3   1      424.31      480.54     16.00 o 
   3  -3   1       95.96       99.30      4.93 o 
   4  -3   1      341.39      344.58     13.11 o 
   5  -3   1      571.90      576.27     21.14 o 
   6  -3   1       77.99       61.80      4.64 o 
   7  -3   1       12.71       12.31      2.60 o 
   8  -3   1      172.81      172.00      9.22 o 
   9  -3   1      158.93      142.65      8.81 o 
  10  -3   1       59.11       64.32      6.00 o 
 -10  -2   1       75.62       77.55      6.26 o 
  -9  -2   1       54.11       55.22      5.07 o 
  -8  -2   1       83.69       85.97      2.83 o 
  -7  -2   1      288.06      293.18      6.83 o 
  -6  -2   1        4.62        4.35      0.57 o 
  -5  -2   1      771.42      827.15     15.52 o 
  -4  -2   1     1866.31     1832.19     59.35 o 
  -3  -2   1     1132.43     1197.06     38.33 o 
  -2  -2   1      397.15      370.40      7.13 o 
  -1  -2   1     1518.94     1487.66     20.25 o 
   0  -2   1      934.65      957.56     13.37 o 
   1  -2   1     1126.89     1168.29     20.79 o 
   2  -2   1     1037.61     1016.57     18.39 o 
   3  -2   1      189.74      182.92      7.50 o 
   4  -2   1     1751.39     1838.38     61.41 o 
   5  -2   1      271.54      262.44     10.87 o 
   6  -2   1      376.87      369.87     14.95 o 
   7  -2   1      282.70      281.98     11.97 o 
   8  -2   1       56.81       58.64      4.76 o 
   9  -2   1       91.05       77.92      5.87 o 
  10  -2   1       58.32       45.08      5.07 o 
 -11  -1   1       44.64       46.87      3.01 o 
 -10  -1   1       48.22       54.08      5.29 o 
  -9  -1   1        2.32        2.18      1.80 o 
  -8  -1   1       40.50       39.20      3.88 o 
  -7  -1   1      712.89      738.67     28.13 o 
  -6  -1   1      162.38      170.25      6.40 o 
  -5  -1   1      360.14      369.09     13.08 o 
  -4  -1   1       11.14       13.23      0.77 o 
  -3  -1   1      783.27      787.72     12.24 o 
  -2  -1   1     2701.79     2703.65     37.18 o 
  -1  -1   1     6337.26     5936.86     91.74 o 
   0  -1   1      435.64      397.40     12.72 o 
   1  -1   1     3628.03     3422.32     77.95 o 
   2  -1   1     1226.24     1202.93     21.69 o 
   3  -1   1     1104.52     1113.08     13.87 o 
   4  -1   1      684.92      718.75     26.57 o 
   5  -1   1       22.36       25.00      1.25 o 
   6  -1   1       38.64       39.88      3.55 o 
   7  -1   1      118.78      129.69      3.16 o 
   8  -1   1       11.44       14.52      2.60 o 
   9  -1   1      101.83      100.10      6.51 o 
  10  -1   1      139.99      154.47      8.91 o 
  -9   0   1      111.69      125.49      7.18 o 
  -8   0   1      130.85      129.21      6.94 o 
  -7   0   1       90.14       96.96      2.24 o 
  -6   0   1      238.85      255.70      3.89 o 
  -5   0   1      482.74      576.02      7.79 o 
  -4   0   1      161.89      138.24      2.48 o 
  -3   0   1      560.38      623.75      8.30 o 
  -2   0   1      109.25      116.37      1.75 o 
  -1   0   1        0.33        0.10      0.07 o 
   1   0   1      892.38      841.63     11.98 o 
   2   0   1       75.95       46.52      0.78 o 
   3   0   1     2954.22     2969.20     34.44 o 
   4   0   1      282.20      300.39      5.32 o 
   5   0   1     1671.76     1781.39     24.74 o 
   6   0   1       39.59       58.29      1.96 o 
   7   0   1     1268.91     1283.61     23.53 o 
   8   0   1       87.74       74.98      5.07 o 
   9   0   1       68.58       74.35      5.39 o 
  -9   1   1        1.56        1.87      1.65 o 
  -8   1   1       44.83       44.13      1.58 o 
  -7   1   1      698.73      730.28     10.04 o 
  -6   1   1      160.66      171.26      2.64 o 
  -5   1   1      353.83      379.05      4.95 o 
  -4   1   1       11.91       13.99      0.56 o 
  -3   1   1      781.19      769.33     11.19 o 
  -2   1   1     2700.25     2704.66     36.16 o 
  -1   1   1     6340.15     5972.83    113.98 o 
   0   1   1      425.86      402.08      8.86 o 
   1   1   1     3636.14     3558.97    158.39 o 
   2   1   1     1258.95     1225.31     15.30 o 
   3   1   1     1077.29     1066.44     13.78 o 
   4   1   1      680.62      727.41      8.86 o 
   5   1   1       20.20       20.27      0.91 o 
   6   1   1       39.16       41.56      1.04 o 
   7   1   1      118.50      123.84      2.90 o 
   8   1   1       12.12       15.10      1.24 o 
  -9   2   1       52.65       52.55      3.07 o 
  -8   2   1       83.30       80.26      2.05 o 
  -7   2   1      289.69      294.03      5.00 o 
  -6   2   1        4.52        4.19      0.48 o 
  -5   2   1      775.77      830.11     12.04 o 
  -4   2   1     1840.51     1857.88     29.19 o 
  -3   2   1     1103.71     1182.22     16.49 o 
  -2   2   1      401.94      382.76      5.52 o 
  -1   2   1     1492.20     1419.88     21.07 o 
   0   2   1      951.16      964.68     15.02 o 
   1   2   1     1120.05     1161.20     36.77 o 
   2   2   1     1036.08     1018.24     25.40 o 
   3   2   1      186.69      189.43      3.02 o 
   4   2   1     1769.22     1939.42     29.51 o 
   5   2   1      263.79      276.55      4.48 o 
   6   2   1      372.89      394.41      5.64 o 
   7   2   1      280.03      276.85      4.75 o 
   8   2   1       55.62       55.94      1.79 o 
  -9   3   1       59.77       68.69      2.53 o 
  -8   3   1      119.34      126.09      3.10 o 
  -7   3   1      385.01      403.32      6.54 o 
  -6   3   1      768.47      765.38     11.41 o 
  -5   3   1      316.35      308.46      5.01 o 
  -4   3   1      258.91      270.37      4.63 o 
  -3   3   1     1326.37     1425.45     25.17 o 
  -2   3   1     1336.57     1496.48     23.01 o 
  -1   3   1      194.29      188.67      2.95 o 
   0   3   1      649.63      636.18      8.97 o 
   1   3   1      432.21      475.15      9.30 o 
   2   3   1      133.18      134.55      3.95 o 
   3   3   1       94.46      100.50      3.31 o 
   4   3   1      329.71      346.64      5.15 o 
   5   3   1      572.50      594.90      9.75 o 
   6   3   1       78.03       63.72      1.69 o 
   7   3   1       12.73       11.03      1.03 o 
   8   3   1      169.99      178.45      3.94 o 
   9   3   1      160.40      164.33      5.47 o 
  -9   4   1       67.57       61.50      3.27 o 
  -8   4   1        5.22        7.54      1.01 o 
  -7   4   1      312.23      287.22      6.81 o 
  -6   4   1       35.95       39.90      1.34 o 
  -5   4   1      729.58      730.12     10.50 o 
  -4   4   1     1149.98     1120.30     15.69 o 
  -3   4   1      378.65      413.64      9.07 o 
  -2   4   1      427.00      436.44      8.33 o 
  -1   4   1      326.04      381.79      7.35 o 
   0   4   1      223.96      248.26      5.03 o 
   1   4   1      139.27      132.48      2.52 o 
   2   4   1      134.04      119.15      3.84 o 
   3   4   1      314.51      341.09      8.71 o 
   4   4   1      105.92       90.70      2.53 o 
   5   4   1      296.14      307.63      4.73 o 
   6   4   1       60.13       65.44      2.98 o 
   7   4   1      762.64      756.98     15.09 o 
   8   4   1       27.28       25.47      3.54 o 
   9   4   1       39.64       38.08      3.42 o 
  -9   5   1      121.39      126.23      5.12 o 
  -8   5   1       99.66      106.88     10.15 o 
  -7   5   1      524.69      504.95     13.22 o 
  -6   5   1      237.06      239.94      5.24 o 
  -5   5   1       52.22       52.63      1.34 o 
  -4   5   1      174.98      167.82      3.87 o 
  -3   5   1       63.18       65.82      2.07 o 
  -2   5   1       85.62       94.54      2.47 o 
  -1   5   1      122.49      125.90      3.04 o 
   0   5   1      332.57      344.79      7.01 o 
   1   5   1      971.81     1055.73     19.22 o 
   2   5   1      130.86      148.83      3.76 o 
   3   5   1      108.31      107.60      3.04 o 
   4   5   1       50.11       52.58      2.00 o 
   5   5   1      153.61      159.82      3.24 o 
   6   5   1       41.98       47.49      2.66 o 
   7   5   1       35.44       37.44      2.63 o 
   8   5   1       24.66       26.94      3.64 o 
   9   5   1       96.89      112.26      6.48 o 
  -9   6   1       56.82       54.65      4.72 o 
  -8   6   1        0.47       -0.46      1.15 o 
  -7   6   1       30.26       23.81      3.20 o 
  -6   6   1       11.42       15.54      1.26 o 
  -5   6   1      264.97      257.62      4.91 o 
  -4   6   1      439.43      443.63      7.80 o 
  -3   6   1      265.05      264.43      5.00 o 
  -2   6   1      271.17      270.84      5.10 o 
  -1   6   1     1021.63      989.70     15.70 o 
   0   6   1      322.94      307.78      5.67 o 
   1   6   1       19.62       20.96      1.10 o 
   2   6   1       54.57       65.81      1.84 o 
   3   6   1       99.45       94.86      2.99 o 
   4   6   1      495.07      470.13      9.63 o 
   5   6   1       49.41       50.16      3.48 o 
   6   6   1       49.54       56.12      1.99 o 
   7   6   1       51.59       52.84      3.31 o 
   8   6   1        8.63       11.16      1.97 o 
   9   6   1       50.96       51.29      3.59 o 
  -8   7   1       97.86      103.94      5.05 o 
  -7   7   1       97.08       85.73      8.57 o 
  -6   7   1        8.23        8.61      1.75 o 
  -5   7   1       53.59       50.63      2.99 o 
  -4   7   1      593.49      572.53      9.85 o 
  -3   7   1        0.94        1.50      0.67 o 
  -2   7   1      191.31      177.94      3.91 o 
  -1   7   1       42.24       44.35      1.72 o 
   0   7   1      173.36      172.34      3.83 o 
   1   7   1      529.75      500.55      8.87 o 
   2   7   1      766.63      756.79     12.55 o 
   3   7   1      127.82      121.06      2.88 o 
   4   7   1       64.55       61.16      2.50 o 
   5   7   1      107.28       92.64      4.04 o 
   6   7   1       69.06       67.23      3.91 o 
   7   7   1       12.47       13.93      2.19 o 
   8   7   1       20.36       24.59      3.00 o 
  -7   8   1       19.89       15.79      4.11 o 
  -6   8   1       48.67       44.70      6.40 o 
  -5   8   1       14.18       17.10      1.40 o 
  -4   8   1       36.65       33.47      1.55 o 
  -3   8   1       74.32       78.55      2.39 o 
  -2   8   1      256.04      235.16      4.98 o 
  -1   8   1      691.17      663.80     11.50 o 
   0   8   1      160.10      158.53      3.75 o 
   1   8   1        5.72        5.85      0.92 o 
   2   8   1      138.04      131.32      3.27 o 
   3   8   1       34.46       33.46      1.66 o 
   4   8   1      214.51      205.45      4.40 o 
   5   8   1       16.67       19.31      1.06 o 
   6   8   1       92.10       87.06      4.55 o 
   7   8   1       21.51       31.60      3.07 o 
  -6   9   1       15.04       15.98      1.49 o 
  -5   9   1        1.12        2.54      1.12 o 
  -4   9   1       45.94       43.11      1.91 o 
  -3   9   1       18.88       15.40      2.47 o 
  -2   9   1       42.92       35.71      2.32 o 
  -1   9   1        1.63        0.68      0.77 o 
   0   9   1       85.68       91.71      2.83 o 
   1   9   1       96.17       98.93      2.95 o 
   2   9   1      224.80      223.10      4.93 o 
   3   9   1       19.96       19.75      1.58 o 
   4   9   1       76.74       83.31      2.55 o 
   5   9   1       14.58       14.69      1.71 o 
   6   9   1        2.41        3.54      1.81 o 
  -4  10   1       63.81       63.22      2.46 o 
  -3  10   1       54.32       55.90      2.97 o 
  -2  10   1       12.45       11.76      1.32 o 
  -1  10   1       55.45       63.38      2.67 o 
   0  10   1        6.75        6.16      1.11 o 
   1  10   1       43.14       37.48      1.96 o 
   2  10   1        3.67        2.71      0.95 o 
   3  10   1       15.64       19.93      1.77 o 
   4  10   1       17.03       19.58      1.80 o 
  -4 -10   2        4.30        6.12      1.94 o 
  -3 -10   2       10.03        9.78      1.89 o 
   1 -10   2       37.60       40.49      2.43 o 
   2 -10   2      155.46      161.85      7.38 o 
   3 -10   2        8.50       11.19      2.35 o 
   4 -10   2       16.43       15.05      2.94 o 
  -6  -9   2       22.98       17.55      3.33 o 
  -5  -9   2       42.94       43.62      4.17 o 
  -4  -9   2       51.86       49.91      4.10 o 
  -3  -9   2       93.26       87.36      4.85 o 
  -2  -9   2      107.50      127.12      5.24 o 
   1  -9   2       31.47       32.19      2.55 o 
   2  -9   2       12.69       10.24      1.99 o 
   3  -9   2        6.78        3.45      1.70 o 
   4  -9   2       70.43       64.01      5.02 o 
   5  -9   2       40.60       34.73      4.22 o 
  -7  -8   2       96.93       97.17      7.04 o 
  -6  -8   2      116.97      124.21      7.48 o 
  -5  -8   2      132.58      125.83      7.26 o 
  -4  -8   2      156.73      150.69      7.57 o 
  -3  -8   2      134.54      120.71      6.19 o 
  -2  -8   2       46.50       46.58      3.11 o 
   0  -8   2       37.94       43.56      2.32 o 
   1  -8   2      142.35      142.39      6.34 o 
   2  -8   2       43.64       47.43      3.52 o 
   3  -8   2      175.40      182.80      8.45 o 
   4  -8   2      112.72      107.07      6.46 o 
   5  -8   2       73.06       74.30      5.63 o 
   6  -8   2       66.91       73.18      5.90 o 
   7  -8   2       72.55       82.55      6.55 o 
  -8  -7   2       34.36       34.86      4.56 o 
  -7  -7   2        0.05        0.68      1.65 o 
  -6  -7   2       63.67       55.44      4.83 o 
  -5  -7   2       46.13       53.55      4.39 o 
  -4  -7   2       57.63       50.76      4.03 o 
  -3  -7   2      911.17      851.77     29.98 o 
  -2  -7   2      488.99      507.70     17.16 o 
  -1  -7   2      491.59      476.31     15.75 o 
   0  -7   2      140.91      151.45      4.21 o 
   1  -7   2      370.96      363.52     13.37 o 
   2  -7   2      159.47      157.87      7.21 o 
   3  -7   2      268.73      281.25     11.63 o 
   4  -7   2       94.43       96.46      6.07 o 
   5  -7   2       21.57       16.38      2.94 o 
   6  -7   2      103.88       99.47      6.80 o 
   7  -7   2       34.54       32.94      4.44 o 
   8  -7   2       40.80       39.59      5.12 o 
  -9  -6   2       76.68       90.85      7.01 o 
  -8  -6   2      132.17      120.61      7.89 o 
  -7  -6   2       18.07       19.44      3.35 o 
  -6  -6   2      340.58      315.58     14.01 o 
  -5  -6   2     1008.36      983.23     34.15 o 
  -4  -6   2      538.17      497.70     19.01 o 
  -3  -6   2      205.67      206.10      8.69 o 
  -2  -6   2        2.46        1.43      1.02 o 
  -1  -6   2       58.82       60.17      1.52 o 
   0  -6   2       85.59       83.14      3.93 o 
   1  -6   2      158.27      162.97      7.01 o 
   2  -6   2       69.57       79.96      4.49 o 
   3  -6   2      318.58      318.17     12.50 o 
   4  -6   2      559.08      549.91     20.37 o 
   5  -6   2      590.25      580.08     21.85 o 
   6  -6   2      186.43      191.95      9.76 o 
   7  -6   2        9.94        4.39      2.18 o 
   8  -6   2       10.15       12.04      3.20 o 
 -10  -5   2       78.06       79.64      6.92 o 
  -9  -5   2      151.13      143.28      8.86 o 
  -8  -5   2       53.42       61.78      5.32 o 
  -7  -5   2      157.85      171.95      9.35 o 
  -6  -5   2      411.82      367.88     15.29 o 
  -5  -5   2      199.84      187.27      8.96 o 
  -4  -5   2      533.21      523.11     19.44 o 
  -3  -5   2     1155.55     1167.25     38.11 o 
  -2  -5   2      497.52      474.90     16.43 o 
  -1  -5   2      325.25      346.38      6.66 o 
   0  -5   2     1209.64     1283.98     40.39 o 
   1  -5   2      163.91      151.51      6.41 o 
   2  -5   2       81.20       72.67      4.20 o 
   3  -5   2      303.32      312.95     12.79 o 
   4  -5   2      204.28      204.74      9.18 o 
   5  -5   2       10.86       11.82      2.45 o 
   6  -5   2      204.34      216.66     10.58 o 
   7  -5   2        5.72        4.03      2.14 o 
   8  -5   2      157.78      163.60      9.39 o 
   9  -5   2       33.38       37.16      4.83 o 
 -10  -4   2       12.31       14.81      3.62 o 
  -9  -4   2       63.25       59.11      5.68 o 
  -8  -4   2      366.98      359.17     15.58 o 
  -7  -4   2     1145.61     1085.93     37.65 o 
  -6  -4   2      326.18      338.83     13.67 o 
  -5  -4   2      929.88      935.78     31.48 o 
  -4  -4   2      199.72      183.14      8.28 o 
  -3  -4   2       10.69       10.17      1.60 o 
  -2  -4   2      194.08      217.63      8.11 o 
  -1  -4   2      665.55      728.88     13.49 o 
   0  -4   2      347.11      344.96     15.17 o 
   1  -4   2      564.62      620.98     20.34 o 
   2  -4   2      239.13      248.70      9.52 o 
   3  -4   2      274.16      293.71     11.53 o 
   5  -4   2      218.76      197.51      9.22 o 
   6  -4   2      109.61      129.67      7.16 o 
   7  -4   2      415.17      363.08     15.20 o 
   8  -4   2       56.87       60.51      5.22 o 
   9  -4   2        0.85        0.41      1.82 o 
 -10  -3   2      121.34      133.50      8.67 o 
  -9  -3   2      574.68      562.02     22.62 o 
  -8  -3   2      114.01      113.33      7.23 o 
  -7  -3   2       52.98       46.36      4.25 o 
  -6  -3   2      211.33      191.78      9.03 o 
  -5  -3   2      617.81      611.34     22.02 o 
  -4  -3   2      317.59      353.41      8.48 o 
  -3  -3   2      905.99     1020.29     22.37 o 
  -2  -3   2       83.31       73.40      1.47 o 
  -1  -3   2      669.81      642.11     11.87 o 
   0  -3   2     2415.57     2340.41     41.51 o 
   1  -3   2      279.17      263.95      9.78 o 
   2  -3   2     1043.87     1056.32     34.06 o 
   3  -3   2      198.85      187.19      7.96 o 
   4  -3   2      185.08      210.25      9.22 o 
   5  -3   2       41.34       28.59      3.06 o 
   6  -3   2        9.57        5.87      1.89 o 
   7  -3   2       48.67       52.70      4.47 o 
   8  -3   2       22.16       24.10      3.64 o 
   9  -3   2      286.89      290.89     13.71 o 
  10  -3   2        1.63        2.86      2.40 o 
 -11  -2   2      132.82      148.26      9.49 o 
 -10  -2   2       15.39        9.73      3.11 o 
  -9  -2   2      100.07       98.92      3.46 o 
  -8  -2   2       44.16       43.07      1.58 o 
  -7  -2   2      845.14      830.73     15.92 o 
  -6  -2   2      288.72      285.21      5.98 o 
  -5  -2   2      542.84      513.92      9.90 o 
  -4  -2   2      270.09      301.02      6.94 o 
  -3  -2   2      287.16      313.64      5.15 o 
  -2  -2   2     1386.25     1418.82     25.68 o 
  -1  -2   2      405.44      424.34      6.08 o 
   0  -2   2      455.68      465.02      6.06 o 
   1  -2   2      473.28      452.25     10.67 o 
   2  -2   2     1004.17      966.33     39.63 o 
   3  -2   2     1072.10     1136.11     40.05 o 
   4  -2   2      581.91      596.34     19.71 o 
   5  -2   2      277.58      272.49     11.04 o 
   6  -2   2       17.97       10.07      2.14 o 
   7  -2   2      215.86      194.23      9.56 o 
   8  -2   2       90.64       91.90      6.17 o 
   9  -2   2       12.42       12.45      2.91 o 
  10  -2   2        6.55        7.33      2.82 o 
 -11  -1   2      291.92      305.87     11.46 o 
 -10  -1   2      139.91      139.55      8.37 o 
  -9  -1   2       76.24       84.47      6.00 o 
  -8  -1   2      121.50      126.34      7.14 o 
  -7  -1   2      290.74      289.89      6.32 o 
  -6  -1   2       59.76       67.40      2.70 o 
  -5  -1   2      566.43      612.06     11.64 o 
  -4  -1   2      595.76      651.61     12.09 o 
  -3  -1   2      395.02      353.13      5.18 o 
  -2  -1   2      198.22      224.83      3.47 o 
  -1  -1   2     2444.72     2456.33     34.06 o 
   0  -1   2     4067.43     3895.43     70.68 o 
   1  -1   2     2358.00     2407.82     36.95 o 
   2  -1   2     1266.60     1293.51     19.30 o 
   3  -1   2      519.65      551.61      7.09 o 
   4  -1   2      282.38      315.78      4.81 o 
   5  -1   2     1196.19     1240.19     22.45 o 
   6  -1   2      588.56      618.59     22.25 o 
   7  -1   2      148.32      163.38      6.23 o 
   8  -1   2       51.00       56.14      4.59 o 
   9  -1   2       15.04       22.19      3.42 o 
 -10   0   2        4.41        1.12      2.09 o 
  -9   0   2       15.08       15.17      2.89 o 
  -8   0   2        1.40        0.83      0.50 o 
  -7   0   2      360.31      358.19      5.80 o 
  -6   0   2        5.28        5.91      0.69 o 
  -5   0   2      865.25      880.25     14.05 o 
  -4   0   2      138.66      135.60      2.49 o 
  -3   0   2     1381.07     1281.43     19.11 o 
  -2   0   2       41.17       62.96      1.72 o 
  -1   0   2      978.87      996.94     22.37 o 
   0   0   2       62.56       49.15      1.09 o 
   1   0   2     1583.77     1534.82     17.70 o 
   2   0   2     1460.28     1411.99     16.50 o 
   3   0   2     4017.82     4064.19     50.24 o 
   4   0   2     1229.97     1186.53     15.06 o 
   5   0   2      292.25      327.35      5.43 o 
   6   0   2      146.35      174.49      7.26 o 
   7   0   2       76.47       92.83      3.76 o 
   8   0   2      180.91      187.85      8.96 o 
   9   0   2       21.72       24.35      3.30 o 
  -9   1   2       75.78       77.92      5.39 o 
  -8   1   2      127.02      126.35      3.01 o 
  -7   1   2      286.60      290.31      4.93 o 
  -6   1   2       59.21       67.94      1.57 o 
  -5   1   2      566.31      629.47      8.59 o 
  -4   1   2      585.92      656.74      8.86 o 
  -3   1   2      383.22      341.06      5.31 o 
  -2   1   2      187.01      213.53      3.08 o 
  -1   1   2     2475.78     2491.27     28.93 o 
   0   1   2     4042.32     3853.71     53.03 o 
   1   1   2     2375.44     2368.15     29.82 o 
   2   1   2     1247.39     1262.24     16.03 o 
   3   1   2      514.03      535.11      6.60 o 
   4   1   2      281.83      312.43      3.81 o 
   5   1   2     1195.34     1220.80     16.84 o 
   6   1   2      583.72      610.24      8.75 o 
   7   1   2      142.35      146.26      5.02 o 
   8   1   2       55.63       55.33      4.41 o 
  -9   2   2      100.37       96.71      3.64 o 
  -8   2   2       44.46       44.06      1.50 o 
  -7   2   2      847.31      833.33     12.48 o 
  -6   2   2      283.67      287.64      4.85 o 
  -5   2   2      539.09      507.00      8.73 o 
  -4   2   2      259.45      291.95      5.28 o 
  -3   2   2      278.26      305.62      4.32 o 
  -2   2   2     1395.05     1443.47     22.83 o 
  -1   2   2      407.08      411.70      6.10 o 
   0   2   2      460.03      468.43      6.70 o 
   1   2   2      482.89      470.22      8.75 o 
   2   2   2     1009.51      967.21     21.20 o 
   3   2   2     1052.27     1095.14     15.51 o 
   4   2   2      563.23      551.88      8.01 o 
   5   2   2      275.60      274.51      4.06 o 
   6   2   2       16.57        9.22      0.62 o 
   7   2   2      217.09      211.28      4.32 o 
   8   2   2       91.11       97.68      3.18 o 
  -9   3   2      574.12      583.53     10.41 o 
  -8   3   2      112.51      125.17      3.13 o 
  -7   3   2       54.76       50.22      1.60 o 
  -6   3   2      211.59      195.48      3.60 o 
  -5   3   2      616.00      625.50      9.19 o 
  -4   3   2      309.93      348.69      5.89 o 
  -3   3   2      902.45      999.46     15.70 o 
  -2   3   2       77.17       66.16      1.58 o 
  -1   3   2      680.42      641.86     10.18 o 
   0   3   2     2411.40     2327.28     41.51 o 
   1   3   2      278.42      273.14      5.13 o 
   2   3   2     1033.42     1025.57     32.09 o 
   3   3   2      194.97      195.07      5.38 o 
   4   3   2      184.51      226.41      4.03 o 
   5   3   2       41.00       38.01      1.01 o 
   6   3   2        9.05        9.47      0.72 o 
   7   3   2       46.52       53.23      1.76 o 
   8   3   2       23.26       28.48      1.41 o 
  -9   4   2       61.44       71.71      3.51 o 
  -8   4   2      360.52      364.34      8.04 o 
  -7   4   2     1141.81     1084.17     20.89 o 
  -6   4   2      321.64      329.03      5.55 o 
  -5   4   2      941.24      915.03     15.51 o 
  -4   4   2      208.88      195.44      3.61 o 
  -3   4   2        9.53        6.15      1.15 o 
  -2   4   2      191.17      205.72      4.45 o 
  -1   4   2      663.99      722.00     13.31 o 
   0   4   2      347.98      344.05      6.76 o 
   1   4   2      555.06      599.29      9.77 o 
   2   4   2      234.50      239.72      6.54 o 
   3   4   2      264.16      300.03      7.90 o 
   4   4   2      185.76      180.08      5.47 o 
   5   4   2      224.32      202.25      3.34 o 
   6   4   2      110.39      124.40      3.36 o 
   7   4   2      416.25      355.36      8.08 o 
   8   4   2       55.29       51.61      2.99 o 
   9   4   2        0.89        0.95      1.41 o 
  -9   5   2      147.14      134.25      5.41 o 
  -8   5   2       54.62       52.69      3.19 o 
  -7   5   2      160.03      181.04      6.12 o 
  -6   5   2      413.64      379.96      6.99 o 
  -5   5   2      197.85      196.15      3.45 o 
  -4   5   2      528.94      546.86     13.83 o 
  -3   5   2     1168.17     1153.09     23.67 o 
  -2   5   2      502.04      474.37     10.57 o 
  -1   5   2      329.94      339.56      6.92 o 
   0   5   2     1189.14     1253.91     22.74 o 
   1   5   2      165.98      150.50      4.14 o 
   2   5   2       84.64       79.99      3.18 o 
   3   5   2      308.29      344.15      8.99 o 
   4   5   2      203.83      199.06     12.21 o 
   5   5   2       10.90        9.69      0.98 o 
   6   5   2      207.05      229.76      5.28 o 
   7   5   2        6.37        2.97      1.20 o 
   8   5   2      161.29      161.46      5.93 o 
   9   5   2       32.58       31.48      3.57 o 
  -9   6   2       75.53       65.40      3.92 o 
  -8   6   2      128.28      117.71      5.08 o 
  -7   6   2       15.88       13.18      1.95 o 
  -6   6   2      339.67      338.10      7.32 o 
  -5   6   2     1020.58      993.95     15.97 o 
  -4   6   2      544.47      528.01     16.12 o 
  -3   6   2      201.24      205.69      5.11 o 
  -2   6   2        2.43        2.73      0.72 o 
  -1   6   2       58.61       62.08      2.13 o 
   0   6   2       85.60       83.61      2.58 o 
   1   6   2      154.10      169.29      4.05 o 
   2   6   2       68.56       71.80      2.20 o 
   3   6   2      311.17      310.52     10.28 o 
   4   6   2      561.35      547.15     11.02 o 
   5   6   2      603.54      580.68     13.34 o 
   6   6   2      186.31      188.53      6.54 o 
   7   6   2       10.10       10.96      1.92 o 
   8   6   2        9.61       15.27      2.19 o 
  -8   7   2       35.25       42.26      4.51 o 
  -7   7   2        0.03        1.32      1.29 o 
  -6   7   2       63.61       57.36      3.42 o 
  -5   7   2       45.58       47.56      3.88 o 
  -4   7   2       55.74       56.32      1.91 o 
  -3   7   2      911.42      899.04     14.62 o 
  -2   7   2      488.59      484.76      8.64 o 
  -1   7   2      502.72      472.60      9.62 o 
   0   7   2      137.55      147.33      3.92 o 
   1   7   2      378.27      368.71      6.80 o 
   2   7   2      157.26      151.99      3.98 o 
   3   7   2      269.15      277.39      6.60 o 
   4   7   2       93.98      101.18      4.02 o 
   5   7   2       21.69       17.56      1.91 o 
   6   7   2      101.54      104.62      8.51 o 
   7   7   2       34.86       35.82      3.00 o 
   8   7   2       40.92       40.59      3.34 o 
  -7   8   2      101.21      105.39      5.12 o 
  -6   8   2      116.32      118.27      6.71 o 
  -5   8   2      131.94      132.49      3.33 o 
  -4   8   2      154.37      149.76      3.64 o 
  -3   8   2      137.10      129.88      5.20 o 
  -2   8   2       47.05       46.98      1.92 o 
  -1   8   2       35.31       37.07      2.06 o 
   0   8   2       38.02       38.21      1.76 o 
   1   8   2      143.01      141.84      3.50 o 
   2   8   2       43.98       42.66      1.77 o 
   3   8   2      176.70      171.03      3.89 o 
   4   8   2      109.42      101.28      2.64 o 
   5   8   2       73.54       73.83      4.04 o 
   6   8   2       66.70       69.14      8.22 o 
   7   8   2       74.86       78.58      4.50 o 
  -6   9   2       22.83       27.89      1.89 o 
  -5   9   2       43.37       40.47      2.23 o 
  -4   9   2       50.08       55.77      2.73 o 
  -3   9   2       92.12       83.88      3.25 o 
  -2   9   2      107.10      113.01      3.24 o 
  -1   9   2       83.83       85.19      3.34 o 
   0   9   2      443.97      438.58      8.31 o 
   1   9   2       33.55       33.79      1.76 o 
   2   9   2       11.58       10.21      1.57 o 
   3   9   2        6.59        4.42      1.24 o 
   4   9   2       70.12       66.35      2.22 o 
   5   9   2       39.90       41.50      5.41 o 
  -4  10   2        3.88        5.09      1.24 o 
  -3  10   2        9.35        7.46      1.63 o 
  -2  10   2       73.39       75.15      2.71 o 
  -1  10   2        0.74        1.86      0.91 o 
   0  10   2       56.51       57.15      2.38 o 
   1  10   2       36.75       40.46      2.31 o 
   2  10   2      157.80      164.72      4.31 o 
   3  10   2        7.43        8.26      1.39 o 
   4  10   2       17.91       17.26      2.03 o 
  -4 -10   3        0.92        1.53      1.58 o 
  -3 -10   3       23.10       33.45      2.82 o 
   1 -10   3       32.49       33.33      2.62 o 
   2 -10   3       49.30       50.95      3.84 o 
   3 -10   3       22.71       22.70      3.03 o 
  -6  -9   3        6.08        5.78      2.40 o 
  -5  -9   3       81.44       84.91      5.83 o 
  -4  -9   3       51.56       48.06      3.93 o 
  -3  -9   3       35.44       38.40      3.13 o 
  -2  -9   3        8.82        7.21      1.21 o 
   0  -9   3       49.57       46.09      2.52 o 
   1  -9   3        5.67        3.86      1.41 o 
   2  -9   3        3.60        3.59      1.65 o 
   3  -9   3        7.78        7.69      2.21 o 
   4  -9   3      101.51       98.19      6.51 o 
   5  -9   3        4.62        3.11      2.09 o 
  -7  -8   3        5.92        9.39      2.84 o 
  -6  -8   3        7.81        8.86      2.57 o 
  -5  -8   3        5.19        3.37      1.82 o 
  -4  -8   3       19.05       19.47      2.62 o 
  -3  -8   3        2.08        2.11      1.31 o 
  -2  -8   3       52.85       52.41      3.18 o 
   0  -8   3       60.94       65.10      3.52 o 
   1  -8   3      326.20      308.51     11.75 o 
   2  -8   3      196.94      198.43      8.71 o 
   3  -8   3       40.78       46.29      3.98 o 
   4  -8   3       18.79       20.27      3.13 o 
   5  -8   3        8.64        6.12      2.40 o 
   6  -8   3        2.52       -0.19      1.63 o 
  -8  -7   3        0.15        3.50      2.28 o 
  -7  -7   3       33.20       39.25      4.44 o 
  -6  -7   3       27.44       21.65      3.25 o 
  -5  -7   3      159.14      156.59      8.13 o 
  -4  -7   3        0.32        1.70      1.41 o 
  -3  -7   3       14.33       12.04      2.04 o 
  -2  -7   3      219.72      211.78      8.20 o 
  -1  -7   3      179.03      171.48      3.58 o 
   0  -7   3       23.68       25.66      2.18 o 
   1  -7   3      136.05      143.04      6.65 o 
   2  -7   3      151.00      145.44      7.06 o 
   3  -7   3       78.02       70.76      4.93 o 
   4  -7   3      607.17      578.21     22.19 o 
   5  -7   3       93.64      103.36      6.75 o 
   6  -7   3       62.46       67.87      5.53 o 
   7  -7   3       37.77       29.56      4.37 o 
  -9  -6   3       34.82       39.98      5.00 o 
  -8  -6   3       37.23       49.06      5.12 o 
  -7  -6   3        5.04        4.56      2.14 o 
  -6  -6   3       85.34       73.60      5.51 o 
  -5  -6   3       88.69       89.16      5.68 o 
  -4  -6   3      111.93      101.27      5.83 o 
  -3  -6   3      228.15      213.82      9.10 o 
  -2  -6   3      124.89      123.09      5.53 o 
  -1  -6   3      107.36      117.05      2.69 o 
   0  -6   3      112.31      107.51      3.70 o 
   1  -6   3      425.08      402.86     14.73 o 
   2  -6   3      346.33      342.91     13.01 o 
   3  -6   3       74.23       81.73      5.17 o 
   4  -6   3       16.76       16.17      2.77 o 
   5  -6   3      467.12      455.66     17.79 o 
   6  -6   3        8.24        8.45      2.52 o 
   7  -6   3       35.30       35.68      4.42 o 
   8  -6   3       53.45       48.98      5.34 o 
 -10  -5   3        9.21       14.05      3.71 o 
  -9  -5   3       13.87       18.16      3.79 o 
  -8  -5   3       80.34       82.19      6.19 o 
  -7  -5   3      223.58      212.58     10.36 o 
  -6  -5   3      217.66      192.20      9.64 o 
  -5  -5   3       67.34       69.76      4.76 o 
  -4  -5   3      361.90      369.20     14.05 o 
  -3  -5   3        3.77        4.32      1.38 o 
  -2  -5   3       34.99       42.48      1.18 o 
  -1  -5   3      366.39      387.38      9.41 o 
   0  -5   3       76.63       78.89      2.74 o 
   1  -5   3      337.05      376.21     13.86 o 
   2  -5   3       78.96       82.43      4.64 o 
   3  -5   3      249.18      251.88     10.68 o 
   4  -5   3      282.32      274.04     11.63 o 
   5  -5   3       43.42       41.26      4.03 o 
   6  -5   3      273.86      230.09     11.41 o 
   7  -5   3      104.64      113.91      7.23 o 
   8  -5   3       84.58       79.01      6.36 o 
   9  -5   3       40.79       51.41      5.68 o 
 -10  -4   3       90.44       97.77      7.35 o 
  -9  -4   3      144.56      149.77      9.03 o 
  -8  -4   3       50.38       59.18      5.12 o 
  -7  -4   3      606.58      534.52     21.48 o 
  -6  -4   3       27.37       26.17      3.18 o 
  -5  -4   3       75.80       65.05      4.47 o 
  -4  -4   3      122.14      136.05      5.57 o 
  -3  -4   3      170.86      191.90      7.86 o 
  -2  -4   3      328.69      378.80      7.31 o 
  -1  -4   3      597.72      638.67     11.92 o 
   0  -4   3       73.10       78.34      5.00 o 
   1  -4   3       77.60      105.61      4.95 o 
   2  -4   3      387.23      363.69     13.47 o 
   3  -4   3      139.58      153.72      7.04 o 
   4  -4   3      115.58      118.40      6.24 o 
   5  -4   3      111.11      113.77      6.43 o 
   6  -4   3        8.16        4.59      1.89 o 
   7  -4   3       56.84       62.38      5.15 o 
   8  -4   3       19.11       14.18      3.18 o 
   9  -4   3       22.68       20.63      3.98 o 
 -10  -3   3        9.09        7.82      2.86 o 
  -9  -3   3      117.57      119.33      7.82 o 
  -8  -3   3      343.37      342.40     15.05 o 
  -7  -3   3      194.52      195.11      9.49 o 
  -6  -3   3      306.74      342.59     13.69 o 
  -5  -3   3      575.03      581.62      9.52 o 
  -4  -3   3      324.46      336.12      5.62 o 
  -3  -3   3      215.29      200.16      3.57 o 
  -2  -3   3      158.06      152.21      4.57 o 
  -1  -3   3      240.16      252.71      4.47 o 
   0  -3   3      939.96      918.37     18.71 o 
   1  -3   3      435.55      447.06     16.29 o 
   2  -3   3       83.55       92.94      4.64 o 
   3  -3   3      139.98      141.27      6.58 o 
   4  -3   3      426.90      424.76     16.41 o 
   5  -3   3       29.99       32.84      3.28 o 
   6  -3   3       99.25      108.67      6.34 o 
   7  -3   3       47.92       45.25      4.17 o 
   8  -3   3       85.11       90.42      6.29 o 
   9  -3   3       81.14       77.48      6.24 o 
  10  -3   3       36.03       29.35      4.51 o 
 -11  -2   3       88.03       95.83      7.38 o 
 -10  -2   3      147.26      161.26      5.15 o 
  -9  -2   3      345.82      339.94     15.43 o 
  -8  -2   3       28.24       28.99      1.90 o 
  -7  -2   3      293.91      292.44      5.47 o 
  -6  -2   3      182.15      182.26      3.71 o 
  -5  -2   3      187.89      178.90      3.61 o 
  -4  -2   3      241.52      265.91      5.90 o 
  -3  -2   3       99.90      112.10      2.26 o 
  -2  -2   3     1649.49     1642.93     25.56 o 
  -1  -2   3      689.27      679.34     10.67 o 
   0  -2   3      160.38      140.36      2.99 o 
   1  -2   3       97.28      111.28      3.38 o 
   2  -2   3      527.63      500.29     11.88 o 
   3  -2   3      232.63      241.08      9.20 o 
   4  -2   3      451.09      455.36     16.12 o 
   5  -2   3      272.96      248.92     10.46 o 
   6  -2   3        3.17        3.23      1.58 o 
   7  -2   3      140.12      146.03      7.57 o 
   8  -2   3      103.04       97.85      6.36 o 
   9  -2   3        7.44        6.17      2.40 o 
  10  -2   3       59.53       73.38      6.17 o 
 -11  -1   3       83.13       82.50      3.86 o 
 -10  -1   3        1.13        5.60      1.97 o 
  -9  -1   3       13.65       13.11      2.91 o 
  -8  -1   3      219.66      232.46     10.63 o 
  -7  -1   3      145.67      143.81      3.39 o 
  -6  -1   3      125.00      130.73      2.74 o 
  -5  -1   3       66.16       80.99      1.71 o 
  -4  -1   3     1365.11     1413.88     21.75 o 
  -3  -1   3      330.69      330.37      4.96 o 
  -2  -1   3      503.33      477.32      5.86 o 
  -1  -1   3     2503.53     2459.21     29.10 o 
   0  -1   3     1597.42     1668.42     25.01 o 
   1  -1   3      350.55      337.53      5.49 o 
   2  -1   3       44.46       43.81      0.99 o 
   3  -1   3       16.49       18.95      0.77 o 
   4  -1   3      269.40      269.90      6.05 o 
   5  -1   3      171.47      169.68      3.71 o 
   6  -1   3      194.18      203.02      4.62 o 
   7  -1   3      414.60      421.97     28.44 o 
   8  -1   3       47.65       38.62      3.96 o 
   9  -1   3        5.65        5.51      2.21 o 
 -10   0   3       83.67       95.20      6.53 o 
  -9   0   3       43.73       39.69      4.13 o 
  -8   0   3      201.17      187.11      3.94 o 
  -7   0   3      626.86      678.99     11.80 o 
  -6   0   3      143.79      152.32      3.55 o 
  -5   0   3      358.07      369.31      6.63 o 
  -4   0   3      878.86      851.72     12.94 o 
  -3   0   3      867.30      924.94     13.88 o 
  -2   0   3      420.49      399.48      6.63 o 
  -1   0   3       92.91       77.57      1.33 o 
   0   0   3     7431.76     7219.08     70.10 o 
   1   0   3     2846.72     2995.29     34.35 o 
   2   0   3      631.29      691.05      8.91 o 
   3   0   3       67.84       51.47      0.95 o 
   4   0   3       24.65       18.49      0.70 o 
   5   0   3      700.62      692.27     12.59 o 
   6   0   3      113.50      107.49      2.53 o 
   7   0   3        7.27        4.11      0.81 o 
   8   0   3       20.26       21.29      2.94 o 
  -9   1   3       13.46       15.05      2.79 o 
  -8   1   3      219.48      228.53      4.70 o 
  -7   1   3      149.53      145.81      3.96 o 
  -6   1   3      130.95      135.98      2.90 o 
  -5   1   3       65.11       78.96      1.67 o 
  -4   1   3     1351.50     1384.42     18.27 o 
  -3   1   3      318.66      324.19      5.10 o 
  -2   1   3      497.30      467.07      6.89 o 
  -1   1   3     2534.91     2528.31     46.90 o 
   0   1   3     1587.12     1633.16     19.30 o 
   1   1   3      352.11      325.38      4.15 o 
   2   1   3       45.65       44.13      0.79 o 
   3   1   3       17.82       21.30      0.68 o 
   4   1   3      274.61      267.18      3.61 o 
   5   1   3      166.86      161.08      3.04 o 
   6   1   3      190.91      190.82      2.84 o 
   7   1   3      403.48      407.60      8.45 o 
   8   1   3       51.45       52.94      2.94 o 
  -9   2   3      355.06      367.06      9.47 o 
  -8   2   3       30.95       32.72      1.31 o 
  -7   2   3      295.72      296.15      5.80 o 
  -6   2   3      179.37      172.71      3.34 o 
  -5   2   3      183.79      179.93      3.67 o 
  -4   2   3      243.41      273.03      5.51 o 
  -3   2   3      101.68      114.06      2.09 o 
  -2   2   3     1641.38     1647.83     20.31 o 
  -1   2   3      675.28      654.80     10.45 o 
   0   2   3      160.96      140.08      2.73 o 
   1   2   3      101.29      116.31      2.00 o 
   2   2   3      539.63      507.33      7.23 o 
   3   2   3      223.26      230.16      3.09 o 
   4   2   3      439.82      438.15      6.51 o 
   5   2   3      273.62      251.82      3.69 o 
   6   2   3        3.25        3.38      0.40 o 
   7   2   3      139.04      135.98      3.12 o 
   8   2   3      100.34       95.64      4.76 o 
  -9   3   3      118.22      119.39      3.20 o 
  -8   3   3      344.27      357.41      6.85 o 
  -7   3   3      196.34      192.46      4.21 o 
  -6   3   3      311.34      337.02      8.14 o 
  -5   3   3      575.04      591.05      8.78 o 
  -4   3   3      311.74      328.52      5.21 o 
  -3   3   3      207.74      196.14      3.65 o 
  -2   3   3      152.96      152.47      3.41 o 
  -1   3   3      248.49      256.04      5.12 o 
   0   3   3      950.23      909.64     14.34 o 
   1   3   3      436.41      481.85      7.50 o 
   2   3   3       82.67       93.27      1.84 o 
   3   3   3      143.17      145.93      2.70 o 
   4   3   3      432.27      450.36      7.49 o 
   5   3   3       26.89       30.10      0.99 o 
   6   3   3       97.97      110.57      2.66 o 
   7   3   3       44.16       40.89      1.60 o 
   8   3   3       86.31       83.32      3.35 o 
  -9   4   3      143.99      148.88      6.38 o 
  -8   4   3       53.94       57.35      2.46 o 
  -7   4   3      610.43      579.89     11.92 o 
  -6   4   3       30.31       28.98      1.07 o 
  -5   4   3       78.21       70.83      2.11 o 
  -4   4   3      122.50      132.98      2.78 o 
  -3   4   3      170.10      188.52      4.23 o 
  -2   4   3      326.95      370.53      6.41 o 
  -1   4   3      592.62      620.07     11.75 o 
   0   4   3       71.38       78.72      2.17 o 
   1   4   3       74.47      103.60      4.42 o 
   2   4   3      393.00      362.23      9.20 o 
   3   4   3      135.80      146.66      8.11 o 
   4   4   3      118.90      113.48      2.34 o 
   5   4   3      112.80      115.87      2.24 o 
   6   4   3        8.26        4.93      0.57 o 
   7   4   3       56.98       59.74      2.57 o 
   8   4   3       20.37       14.90      6.63 o 
   9   4   3       24.03       25.66      3.03 o 
  -9   5   3       14.11       15.58      2.10 o 
  -8   5   3       80.18       74.12      4.45 o 
  -7   5   3      221.25      206.72     15.29 o 
  -6   5   3      223.25      212.42      5.06 o 
  -5   5   3       66.96       63.43      2.54 o 
  -4   5   3      358.53      365.97      6.44 o 
  -3   5   3        5.21        5.46      0.79 o 
  -2   5   3       31.26       36.53      1.58 o 
  -1   5   3      376.05      396.87      8.49 o 
   0   5   3       75.49       73.37      3.19 o 
   1   5   3      338.53      386.10      7.70 o 
   2   5   3       77.58       81.94      2.24 o 
   3   5   3      244.40      261.88      7.41 o 
   4   5   3      289.58      279.71      7.97 o 
   5   5   3       44.30       51.09      2.14 o 
   6   5   3      283.14      261.50      7.78 o 
   7   5   3      103.27      103.62      4.50 o 
   8   5   3       87.22       81.05      4.42 o 
   9   5   3       39.58       48.67      4.30 o 
  -9   6   3       33.55       36.24      4.17 o 
  -8   6   3       36.62       42.72      3.16 o 
  -7   6   3        6.15        8.23      1.74 o 
  -6   6   3       88.44       88.59      2.90 o 
  -5   6   3       91.34       94.94      3.65 o 
  -4   6   3      112.82      113.24      3.18 o 
  -3   6   3      229.19      225.92      5.13 o 
  -2   6   3      126.16      122.09      3.31 o 
  -1   6   3      102.63      109.67      3.70 o 
   0   6   3      114.63      115.96      3.15 o 
   1   6   3      418.02      406.08      8.28 o 
   2   6   3      350.49      332.55      7.02 o 
   3   6   3       75.20       85.61      3.75 o 
   4   6   3       15.13       18.12      2.03 o 
   5   6   3      472.12      443.77     13.10 o 
   6   6   3        8.28        8.69      1.69 o 
   7   6   3       34.97       37.35      2.90 o 
   8   6   3       55.44       48.99      3.42 o 
  -8   7   3        0.11        0.89      1.39 o 
  -7   7   3       33.57       40.56      3.13 o 
  -6   7   3       29.48       19.94      3.63 o 
  -5   7   3      158.79      163.60      4.55 o 
  -4   7   3        0.08        1.83      0.76 o 
  -3   7   3       12.29       10.54      1.16 o 
  -2   7   3      217.14      202.87      6.51 o 
  -1   7   3      180.66      172.58      5.57 o 
   0   7   3       22.51       23.60      1.49 o 
   1   7   3      136.78      146.30      3.89 o 
   2   7   3      150.84      142.67      3.80 o 
   3   7   3       77.01       73.73      2.78 o 
   4   7   3      610.00      601.83     12.22 o 
   5   7   3       94.51      106.24      3.48 o 
   6   7   3       65.99       65.04      3.80 o 
   7   7   3       37.20       43.34      3.31 o 
  -7   8   3        7.08       12.60      3.47 o 
  -6   8   3        7.72        5.67      1.72 o 
  -5   8   3        4.72        4.28      0.88 o 
  -4   8   3       18.64       18.45      1.32 o 
  -3   8   3        1.99        2.23      0.78 o 
  -2   8   3       54.57       51.20      2.28 o 
  -1   8   3       26.89       27.66      1.72 o 
   0   8   3       65.20       67.99      2.60 o 
   1   8   3      322.26      303.37      6.96 o 
   2   8   3      196.74      189.18      4.25 o 
   3   8   3       39.93       38.44      1.87 o 
   4   8   3       19.74       18.84      1.13 o 
   5   8   3        8.87       10.08      1.98 o 
   6   8   3        2.44        1.21      1.49 o 
  -6   9   3        6.15        8.51      1.56 o 
  -5   9   3       80.82       90.27      2.86 o 
  -4   9   3       49.47       47.21      2.10 o 
  -3   9   3       33.86       35.74      2.38 o 
  -2   9   3        9.04        7.54      1.06 o 
  -1   9   3       18.02       15.48      1.38 o 
   0   9   3       50.97       46.13      2.06 o 
   1   9   3        5.65        4.94      0.95 o 
   2   9   3        3.79        6.17      0.96 o 
   3   9   3        8.24        6.80      0.96 o 
   4   9   3      102.94      104.30      2.90 o 
   5   9   3        4.10        2.87      1.60 o 
  -4  10   3        0.95        0.79      0.87 o 
  -3  10   3       23.35       29.97      1.94 o 
  -2  10   3        0.91        0.99      0.90 o 
  -1  10   3       51.09       54.61      2.36 o 
   0  10   3        4.52        5.05      1.05 o 
   1  10   3       32.29       36.69      1.97 o 
   2  10   3       50.23       55.93      3.91 o 
   3  10   3       21.26       19.79      1.51 o 
  -4 -10   4       41.96       44.01      3.69 o 
  -3 -10   4      158.06      179.55      7.14 o 
   1 -10   4       41.34       43.52      3.30 o 
   2 -10   4       11.05       14.15      2.43 o 
   3 -10   4       37.26       31.26      3.62 o 
  -6  -9   4       26.89       27.53      3.81 o 
  -5  -9   4       65.20       67.21      5.10 o 
  -4  -9   4       79.90       97.97      5.61 o 
  -3  -9   4       12.95       13.84      1.94 o 
  -2  -9   4       20.05       20.22      1.58 o 
   0  -9   4       35.41       36.99      2.67 o 
   1  -9   4        4.47        5.51      1.63 o 
   2  -9   4      107.48      103.67      6.17 o 
   3  -9   4       61.45       63.62      4.85 o 
   4  -9   4       87.78       89.37      6.29 o 
   5  -9   4        3.20        2.57      2.06 o 
  -7  -8   4       19.31       24.64      3.79 o 
  -6  -8   4       65.32       69.13      5.34 o 
  -5  -8   4        0.53        1.17      1.55 o 
  -4  -8   4       17.89       16.70      2.55 o 
  -3  -8   4       34.92       33.91      3.01 o 
  -2  -8   4      116.65      119.08      5.27 o 
  -1  -8   4      151.46      156.90      5.83 o 
   0  -8   4      227.01      227.25      9.03 o 
   1  -8   4      198.24      189.50      8.35 o 
   2  -8   4       51.32       50.95      4.05 o 
   3  -8   4       52.56       40.95      4.05 o 
   4  -8   4       62.80       67.12      5.19 o 
   5  -8   4       39.68       31.70      4.05 o 
   6  -8   4       50.90       45.46      4.93 o 
  -8  -7   4       25.25       18.88      3.67 o 
  -7  -7   4       12.70        9.66      2.60 o 
  -6  -7   4       28.93       31.99      3.69 o 
  -5  -7   4       87.24       76.14      5.34 o 
  -4  -7   4       60.73       51.51      4.03 o 
  -3  -7   4      110.32      113.62      5.75 o 
  -2  -7   4      653.89      636.25     21.29 o 
  -1  -7   4       47.38       43.26      1.41 o 
   0  -7   4       63.27       63.38      3.76 o 
   1  -7   4      123.54      126.95      6.36 o 
   2  -7   4      405.97      401.09     15.51 o 
   3  -7   4        4.95        3.81      1.77 o 
   4  -7   4      253.96      239.75     11.36 o 
   5  -7   4       92.89       80.88      6.02 o 
   6  -7   4       32.40       28.57      4.01 o 
   7  -7   4       31.21       21.19      3.93 o 
  -9  -6   4       56.40       61.02      6.07 o 
  -8  -6   4       25.93       23.74      3.91 o 
  -7  -6   4       20.55       15.73      3.03 o 
  -6  -6   4       85.81       81.95      5.66 o 
  -5  -6   4       61.29       69.93      4.73 o 
  -4  -6   4      696.03      673.48     23.98 o 
  -3  -6   4      364.35      352.45     13.64 o 
  -2  -6   4      194.62      196.69      4.20 o 
  -1  -6   4      352.54      348.05      8.94 o 
   0  -6   4      364.70      364.56     17.99 o 
   1  -6   4       76.44       72.63      4.37 o 
   2  -6   4        9.67        8.86      1.97 o 
   3  -6   4        3.67        1.48      1.43 o 
   4  -6   4      284.84      264.75     11.77 o 
   5  -6   4        0.86        2.23      1.67 o 
   6  -6   4       83.19       76.48      6.00 o 
   7  -6   4       53.57       50.15      5.19 o 
   8  -6   4       91.27       98.43      7.55 o 
 -10  -5   4       11.54        6.85      2.86 o 
  -9  -5   4       23.27       37.11      4.64 o 
  -8  -5   4       97.31       98.50      6.85 o 
  -7  -5   4       83.29       81.90      5.78 o 
  -6  -5   4      132.15      118.82      7.01 o 
  -5  -5   4      259.20      241.28     10.97 o 
  -4  -5   4       16.46       12.19      2.06 o 
  -3  -5   4       22.86       17.19      1.07 o 
  -2  -5   4       65.06       69.77      1.99 o 
  -1  -5   4      315.48      339.92      6.83 o 
   0  -5   4       98.57      112.60      6.74 o 
   1  -5   4      380.48      407.40     15.15 o 
   2  -5   4       11.68       13.62      2.14 o 
   4  -5   4      278.25      251.71     11.17 o 
   6  -5   4      318.63      339.41     14.39 o 
   7  -5   4      236.79      222.17     11.34 o 
   8  -5   4        8.11        7.57      2.72 o 
 -10  -4   4       81.89       84.33      6.94 o 
  -9  -4   4        4.98        3.16      2.26 o 
  -8  -4   4       27.94       35.29      4.20 o 
  -7  -4   4      144.26      133.55      7.60 o 
  -6  -4   4       24.63       25.93      1.71 o 
  -5  -4   4       12.56       13.89      1.80 o 
  -4  -4   4      919.96      927.79     17.26 o 
  -3  -4   4      860.38      907.27     16.76 o 
  -2  -4   4      914.01      983.90     18.21 o 
  -1  -4   4      635.92      686.05     13.69 o 
   0  -4   4      270.80      255.80      6.77 o 
   1  -4   4       52.86       66.87      3.79 o 
   2  -4   4        4.76        6.02      1.55 o 
   3  -4   4      126.09      125.95      6.48 o 
   5  -4   4       22.28       23.96      3.16 o 
   6  -4   4       34.79       30.78      3.64 o 
   7  -4   4      120.35      128.16      7.77 o 
   8  -4   4       24.01       22.91      3.84 o 
   9  -4   4      118.18      105.64      7.79 o 
 -10  -3   4       33.30       37.04      4.81 o 
  -9  -3   4        0.53        1.31      1.99 o 
  -8  -3   4      409.04      393.30     10.22 o 
  -7  -3   4       22.50       20.72      1.02 o 
  -6  -3   4     1290.77     1275.83     20.24 o 
  -5  -3   4      773.41      759.17     12.33 o 
  -4  -3   4       83.05       77.70      2.19 o 
  -3  -3   4      395.42      462.07      7.74 o 
  -2  -3   4      866.77     1006.84     18.74 o 
  -1  -3   4      763.59      790.92     14.79 o 
   0  -3   4      215.54      224.87      4.65 o 
   1  -3   4       64.02       82.87      4.22 o 
   2  -3   4       72.79       83.21      4.42 o 
   3  -3   4      171.70      135.08      6.53 o 
   4  -3   4      227.48      225.76     10.00 o 
   5  -3   4       84.50       74.25      5.10 o 
   6  -3   4      276.64      247.03     11.48 o 
   7  -3   4       54.68       52.38      4.68 o 
   8  -3   4       12.52        9.71      2.72 o 
   9  -3   4       50.64       66.56      6.00 o 
 -11  -2   4       43.57       37.67      5.02 o 
 -10  -2   4       81.35       89.30      3.67 o 
  -9  -2   4       76.15       79.18      3.43 o 
  -8  -2   4      114.81      117.81      4.28 o 
  -7  -2   4       11.78       15.80      0.79 o 
  -6  -2   4       16.10       18.63      0.77 o 
  -5  -2   4      105.37      115.01      2.47 o 
  -4  -2   4      313.81      332.97      7.59 o 
  -3  -2   4     1136.90     1210.22     19.10 o 
  -2  -2   4     1890.83     1841.33     31.00 o 
  -1  -2   4        9.01        5.88      0.82 o 
   0  -2   4      835.12      847.32     15.64 o 
   1  -2   4      241.64      240.39      6.15 o 
   2  -2   4       46.78       40.90      2.84 o 
   3  -2   4       36.90       31.29      2.67 o 
   4  -2   4      525.85      534.18     19.69 o 
   5  -2   4       73.15       59.81      4.32 o 
   6  -2   4       76.27       80.90      5.27 o 
   7  -2   4       16.17        9.64      2.35 o 
   8  -2   4      108.49      113.99      7.09 o 
   9  -2   4      119.18      118.40      7.72 o 
 -11  -1   4        0.83        1.61      1.24 o 
 -10  -1   4       81.40       81.06      3.85 o 
  -9  -1   4       62.52       58.25      3.12 o 
  -8  -1   4      340.06      332.66     14.32 o 
  -7  -1   4      944.88      971.99     15.46 o 
  -6  -1   4      395.82      408.58      6.51 o 
  -5  -1   4       96.72       89.21      1.92 o 
  -4  -1   4       11.98       14.96      0.90 o 
  -3  -1   4       18.58       18.31      0.96 o 
  -2  -1   4     1835.92     1846.42     25.59 o 
  -1  -1   4      163.90      154.19      2.42 o 
   0  -1   4       21.48       23.75      0.96 o 
   1  -1   4      290.80      277.79      5.74 o 
   2  -1   4      389.26      385.52      6.66 o 
   3  -1   4     1101.87     1154.85     21.68 o 
   4  -1   4      445.74      462.36     24.13 o 
   5  -1   4       51.95       48.55      4.16 o 
   6  -1   4      146.88      147.58      4.80 o 
   7  -1   4      251.73      245.55     11.17 o 
   8  -1   4       19.51       27.43      3.52 o 
   9  -1   4       14.26        8.01      2.52 o 
 -10   0   4        0.30        1.80      2.01 o 
  -9   0   4      433.15      454.86     18.18 o 
  -8   0   4      300.89      309.52      7.66 o 
  -7   0   4        2.54        1.89      0.53 o 
  -6   0   4        4.37        4.06      0.67 o 
  -5   0   4      730.16      739.93     12.46 o 
  -4   0   4      992.61     1020.97     27.36 o 
  -3   0   4        7.83        5.36      0.46 o 
  -2   0   4     1166.08     1164.72     21.17 o 
  -1   0   4       10.58       15.08      0.61 o 
   0   0   4    24914.58    23015.50    249.59 o 
   1   0   4        6.59        7.29      0.38 o 
   2   0   4       25.29       21.53      0.67 o 
   3   0   4      304.85      299.81      3.67 o 
   4   0   4      151.26      154.72      3.75 o 
   5   0   4       42.15       39.88      1.16 o 
   6   0   4      161.85      182.16      3.65 o 
   7   0   4      166.99      153.77      4.69 o 
   8   0   4       77.70       61.82      4.78 o 
  -9   1   4       63.40       65.44      2.86 o 
  -8   1   4      345.27      349.51      7.93 o 
  -7   1   4      932.43      927.72     18.59 o 
  -6   1   4      408.17      418.92      7.55 o 
  -5   1   4      101.45       95.19      2.07 o 
  -4   1   4       13.95       18.86      0.79 o 
  -3   1   4       17.63       15.50      1.05 o 
  -2   1   4     1833.09     1878.38     27.17 o 
  -1   1   4      163.50      155.93      2.60 o 
   0   1   4       21.50       22.78      0.64 o 
   1   1   4      297.78      288.13      4.12 o 
   2   1   4      386.84      378.50      4.83 o 
   3   1   4     1095.42     1141.88     15.62 o 
   4   1   4      449.63      458.72      6.64 o 
   5   1   4       47.63       43.91      1.09 o 
   6   1   4      148.82      141.44      2.84 o 
   7   1   4      248.77      256.26      6.97 o 
   8   1   4       19.58       25.92      2.21 o 
  -9   2   4       72.02       78.26      4.44 o 
  -8   2   4      113.56      118.62      3.37 o 
  -7   2   4       11.40       13.67      1.07 o 
  -6   2   4       16.09       17.96      0.94 o 
  -5   2   4      104.19      111.02      3.57 o 
  -4   2   4      311.44      323.68      6.05 o 
  -3   2   4     1155.63     1209.09     17.12 o 
  -2   2   4     1909.50     1836.26     25.60 o 
  -1   2   4        6.89        3.51      0.41 o 
   0   2   4      836.93      843.64     13.95 o 
   1   2   4      237.57      231.07      3.73 o 
   2   2   4       46.13       42.35      1.05 o 
   3   2   4       37.14       33.88      0.90 o 
   4   2   4      529.51      560.42      8.24 o 
   5   2   4       72.77       68.26      1.63 o 
   6   2   4       74.94       82.70      1.89 o 
   7   2   4       13.98        9.55      0.96 o 
   8   2   4      104.94      113.57      5.46 o 
  -9   3   4        0.45        0.68      0.74 o 
  -8   3   4      414.79      404.95     15.17 o 
  -7   3   4       19.64       19.51      1.79 o 
  -6   3   4     1293.07     1284.73     25.69 o 
  -5   3   4      780.17      762.05     11.23 o 
  -4   3   4       85.02       81.79      1.82 o 
  -3   3   4      397.62      458.44      7.00 o 
  -2   3   4      865.98     1003.65     15.89 o 
  -1   3   4      765.55      777.15     14.37 o 
   0   3   4      216.94      223.92     11.34 o 
   1   3   4       64.68       82.50      2.18 o 
   2   3   4       71.66       82.03      1.83 o 
   3   3   4      170.35      139.62      2.45 o 
   4   3   4      232.04      240.11      4.05 o 
   5   3   4       83.91       87.98      2.06 o 
   6   3   4      276.28      263.77      6.29 o 
   7   3   4       52.93       53.43      2.23 o 
   8   3   4       12.57       14.52      2.21 o 
  -9   4   4        4.14        2.25      1.16 o 
  -8   4   4       27.92       39.30      2.43 o 
  -7   4   4      143.34      127.77      4.97 o 
  -6   4   4       24.43       25.73      1.60 o 
  -5   4   4       12.19       14.89      0.83 o 
  -4   4   4      913.85      921.34     13.48 o 
  -3   4   4      864.39      884.16     14.35 o 
  -2   4   4      924.41      964.70     17.81 o 
  -1   4   4      652.45      699.57     12.97 o 
   0   4   4      279.88      252.11      7.08 o 
   1   4   4       52.72       62.71      1.94 o 
   2   4   4        5.36        7.07      0.51 o 
   3   4   4      124.92      133.63      2.66 o 
   4   4   4       87.66       88.35      2.27 o 
   5   4   4       23.37       23.62      1.10 o 
   6   4   4       35.29       30.64      2.28 o 
   7   4   4      122.39      133.61      4.06 o 
   8   4   4       24.75       28.74      3.18 o 
 -10   5   4       10.84        5.90      2.40 o 
  -9   5   4       22.44       26.07      5.85 o 
  -8   5   4       99.89       96.93      4.77 o 
  -7   5   4       81.41       73.14      5.36 o 
  -6   5   4      136.30      126.49      3.94 o 
  -5   5   4      259.48      264.39      4.58 o 
  -4   5   4       16.83       17.51      0.99 o 
  -3   5   4       23.00       17.93      1.19 o 
  -2   5   4       66.14       74.68      2.32 o 
  -1   5   4      314.51      331.87      6.97 o 
   0   5   4       98.28      110.95      3.01 o 
   1   5   4      390.50      419.60      8.37 o 
   2   5   4        9.72       12.84      0.88 o 
   3   5   4      119.28      108.22      2.29 o 
   4   5   4      284.63      255.23      4.65 o 
   5   5   4       58.72       55.34      2.51 o 
   6   5   4      324.11      323.53      9.43 o 
   7   5   4      234.04      225.68      7.32 o 
   8   5   4        7.94        9.83      2.59 o 
  -9   6   4       56.84       59.52      3.79 o 
  -8   6   4       26.74       27.30      2.66 o 
  -7   6   4       20.03       22.17      5.62 o 
  -6   6   4       85.31       86.00      3.47 o 
  -5   6   4       63.37       63.28      7.48 o 
  -4   6   4      686.83      684.19     13.35 o 
  -3   6   4      369.46      372.17      7.75 o 
  -2   6   4      203.07      196.70      4.74 o 
  -1   6   4      354.61      356.37      7.48 o 
   0   6   4      373.39      371.30      7.76 o 
   1   6   4       75.72       76.52      2.48 o 
   2   6   4       10.37       11.00      0.95 o 
   3   6   4        3.68        3.29      0.62 o 
   4   6   4      286.14      272.07      8.20 o 
   5   6   4        0.99        0.32      0.54 o 
   6   6   4       84.40       78.17      4.01 o 
   7   6   4       54.04       57.48      3.49 o 
   8   6   4       92.08      101.23      5.45 o 
  -8   7   4       24.93       25.19      4.11 o 
  -7   7   4       12.38       12.80      2.10 o 
  -6   7   4       31.97       35.23      5.66 o 
  -5   7   4       87.63       90.67      8.37 o 
  -4   7   4       63.41       57.62      2.29 o 
  -3   7   4      106.97      112.40      3.38 o 
  -2   7   4      654.78      628.48     12.51 o 
  -1   7   4       47.91       48.97      2.67 o 
   0   7   4       62.89       61.90      2.41 o 
   1   7   4      122.70      130.06      3.68 o 
   2   7   4      409.82      403.72      8.55 o 
   3   7   4        4.37        4.05      0.76 o 
   4   7   4      259.13      256.18     13.97 o 
   5   7   4       92.25       91.52      4.20 o 
   6   7   4       33.06       35.12      3.57 o 
   7   7   4       30.09       33.76      5.04 o 
  -7   8   4       19.69       19.56      2.61 o 
  -6   8   4       64.71       64.72      2.80 o 
  -5   8   4        0.57        0.80      0.75 o 
  -4   8   4       18.50       17.50      1.47 o 
  -3   8   4       35.14       38.91      2.04 o 
  -2   8   4      120.62      124.07      3.76 o 
  -1   8   4      147.51      149.16      4.28 o 
   0   8   4      233.96      229.29      5.70 o 
   1   8   4      195.45      191.93      5.00 o 
   2   8   4       51.75       46.11      2.14 o 
   3   8   4       52.01       53.09      2.17 o 
   4   8   4       63.39       56.91      1.95 o 
   5   8   4       40.66       45.51      4.85 o 
   6   8   4       51.94       44.47      3.49 o 
  -6   9   4       25.85       35.93      2.28 o 
  -5   9   4       66.69       68.21      2.54 o 
  -4   9   4       80.31       92.55      4.22 o 
  -3   9   4       12.17       10.19      1.22 o 
  -2   9   4       20.09       19.97      1.51 o 
  -1   9   4       31.51       31.42      2.26 o 
   0   9   4       35.32       36.87      2.13 o 
   1   9   4        3.77        2.84      0.89 o 
   2   9   4      109.71      115.62      3.76 o 
   3   9   4       62.60       59.24      2.25 o 
   4   9   4       88.53       91.61      2.72 o 
   5   9   4        3.66        4.89      1.81 o 
  -4  10   4       40.56       42.46      2.19 o 
  -3  10   4      157.98      173.60      4.54 o 
  -2  10   4       23.76       23.94      1.74 o 
  -1  10   4       46.45       48.80      2.28 o 
   0  10   4        5.78        3.97      1.06 o 
   1  10   4       41.98       45.22      2.20 o 
   2  10   4       10.58       10.25      1.29 o 
   3  10   4       37.30       30.95      1.83 o 
   0 -10   5       17.33       23.38      2.11 o 
   1 -10   5       37.29       38.25      3.30 o 
   2 -10   5       28.62       24.42      3.20 o 
  -5  -9   5        6.40        5.34      2.11 o 
  -4  -9   5       13.49       21.04      2.67 o 
  -3  -9   5       32.29       37.04      2.99 o 
  -1  -9   5      141.03      142.31      5.53 o 
   0  -9   5       56.18       60.59      3.81 o 
   1  -9   5      130.56      123.96      6.34 o 
   2  -9   5       95.23       98.67      5.97 o 
   3  -9   5       56.40       45.78      4.37 o 
   4  -9   5       24.86       26.38      3.81 o 
  -7  -8   5       28.72       29.15      4.03 o 
  -6  -8   5       76.92       82.02      5.92 o 
  -5  -8   5       44.66       40.27      4.01 o 
  -4  -8   5        6.76        4.93      1.82 o 
  -3  -8   5      254.91      253.63     10.10 o 
  -2  -8   5       24.32       25.29      2.04 o 
  -1  -8   5      330.68      341.33     11.94 o 
   0  -8   5       20.58       25.32      2.52 o 
   1  -8   5      148.56      138.89      7.06 o 
   2  -8   5       19.82       19.98      2.82 o 
   3  -8   5      144.81      128.43      7.57 o 
   4  -8   5      134.94      135.74      7.91 o 
   5  -8   5       49.06       37.50      4.47 o 
   6  -8   5       43.39       42.65      5.05 o 
  -8  -7   5       43.32       45.63      5.05 o 
  -7  -7   5       21.14       18.50      3.40 o 
  -6  -7   5        2.82        4.66      1.99 o 
  -5  -7   5      138.77      135.32      7.43 o 
  -4  -7   5       76.86       70.95      4.73 o 
  -3  -7   5       85.17       76.46      4.61 o 
  -2  -7   5      107.24      108.07      4.51 o 
  -1  -7   5      447.67      436.33     15.78 o 
   0  -7   5      356.54      335.04     12.62 o 
   1  -7   5      343.47      330.65     12.91 o 
   2  -7   5      838.85      814.39     28.50 o 
   3  -7   5      181.16      179.01      8.79 o 
   4  -7   5       26.78       28.76      3.76 o 
   5  -7   5       21.40       19.47      3.40 o 
   6  -7   5       30.77       27.65      4.10 o 
   7  -7   5       10.82       10.41      3.18 o 
  -9  -6   5       25.12       28.33      4.44 o 
  -8  -6   5       28.95       31.73      4.27 o 
  -7  -6   5       38.16       36.39      4.13 o 
  -6  -6   5       76.75       73.50      5.32 o 
  -5  -6   5      182.65      164.69      8.52 o 
  -4  -6   5      456.01      435.36     16.60 o 
  -3  -6   5       14.36       15.02      0.82 o 
  -2  -6   5       89.65       83.51      2.93 o 
  -1  -6   5      230.13      217.21      6.49 o 
   0  -6   5      221.92      225.39      6.39 o 
   1  -6   5       17.69       13.74      2.16 o 
   2  -6   5       50.68       50.39      3.96 o 
   3  -6   5       38.42       38.64      3.74 o 
   4  -6   5      697.88      656.59     24.83 o 
   5  -6   5       46.33       49.06      4.64 o 
   6  -6   5       83.01       66.87      5.75 o 
   7  -6   5       14.10       13.81      3.42 o 
  -9  -5   5       93.78       94.69      7.21 o 
  -8  -5   5       97.20       92.53      6.70 o 
  -7  -5   5      109.66       89.71      6.21 o 
  -6  -5   5      308.46      292.27     12.79 o 
  -5  -5   5       29.82       30.27      3.23 o 
  -4  -5   5        2.99        2.27      0.42 o 
  -3  -5   5       86.52       89.82      2.42 o 
  -2  -5   5      228.52      220.02      4.89 o 
  -1  -5   5       24.01       25.36      1.51 o 
   0  -5   5      322.36      297.88      8.97 o 
   1  -5   5       91.14       94.45      5.29 o 
   2  -5   5      171.29      158.29      7.48 o 
   3  -5   5      105.94      109.69      6.02 o 
   4  -5   5       49.81       50.37      4.27 o 
   5  -5   5       35.79       41.36      4.22 o 
   6  -5   5       36.28       32.19      3.96 o 
   7  -5   5       14.64       13.33      3.13 o 
   8  -5   5       26.45       29.20      4.34 o 
 -10  -4   5        0.51        1.21      2.21 o 
  -9  -4   5        8.75        4.03      2.43 o 
  -8  -4   5       65.87       64.93      5.44 o 
  -7  -4   5      378.95      370.02     15.53 o 
  -6  -4   5       11.58        9.36      0.61 o 
  -5  -4   5      311.05      315.67      6.50 o 
  -4  -4   5      493.69      471.89     10.19 o 
  -3  -4   5      538.94      543.45     10.67 o 
  -2  -4   5      136.07      145.08      6.52 o 
  -1  -4   5      218.06      244.85      5.32 o 
   0  -4   5       18.30       21.63      1.55 o 
   1  -4   5      464.18      406.36     15.46 o 
   2  -4   5      111.99      107.09      5.83 o 
   3  -4   5       30.54       32.04      3.11 o 
   4  -4   5       74.51       79.62      5.24 o 
   5  -4   5      369.53      327.32     14.59 o 
   6  -4   5      137.32      124.67      7.40 o 
   7  -4   5      449.02      401.04     17.40 o 
   8  -4   5        5.47        4.34      2.26 o 
   9  -4   5        9.64       10.29      3.28 o 
 -10  -3   5       22.62       23.06      4.03 o 
  -9  -3   5      197.25      203.73      5.96 o 
  -8  -3   5        7.99        7.74      1.14 o 
  -7  -3   5      262.74      249.16      5.60 o 
  -6  -3   5      180.13      166.84      4.20 o 
  -5  -3   5       58.25       61.42      2.58 o 
  -4  -3   5      138.74      138.78      3.50 o 
  -3  -3   5      832.78      903.59     20.08 o 
  -2  -3   5      117.15      100.35      2.69 o 
  -1  -3   5     1469.01     1422.71     32.09 o 
   0  -3   5      152.37      171.98      6.36 o 
   1  -3   5       23.35       19.56      2.09 o 
   2  -3   5      109.30      117.07      5.68 o 
   3  -3   5      147.22      163.19      7.43 o 
   4  -3   5       93.58       77.58      5.00 o 
   5  -3   5      448.83      434.20     16.87 o 
   6  -3   5       38.10       45.49      4.30 o 
   7  -3   5       45.57       47.24      4.61 o 
   8  -3   5      114.05      106.07      7.16 o 
   9  -3   5      158.16      148.07      9.18 o 
 -11  -2   5       56.64       64.39      3.16 o 
 -10  -2   5       44.17       53.25      2.96 o 
  -9  -2   5       27.27       21.71      3.94 o 
  -8  -2   5       25.51       25.62      1.97 o 
  -7  -2   5      599.48      630.87     11.21 o 
  -6  -2   5      133.95      132.14      2.92 o 
  -5  -2   5      520.64      550.53      8.32 o 
  -4  -2   5      421.38      485.62      7.19 o 
  -3  -2   5      304.91      295.69      6.23 o 
  -2  -2   5      188.34      182.00      5.92 o 
  -1  -2   5      130.13      149.53      3.93 o 
   0  -2   5      729.73      703.72     26.17 o 
   1  -2   5      251.33      241.75      6.00 o 
   2  -2   5      166.95      176.34      7.86 o 
   3  -2   5      135.42      131.05      6.38 o 
   4  -2   5       95.81      101.63      5.63 o 
   5  -2   5      381.28      369.15     15.05 o 
   6  -2   5      245.14      224.92     10.24 o 
   7  -2   5      159.62      143.94      8.20 o 
   8  -2   5       68.50       61.10      5.27 o 
   9  -2   5       31.17       24.49      3.93 o 
 -11  -1   5       59.71       78.27      5.18 o 
 -10  -1   5      104.63      107.06      4.57 o 
  -9  -1   5       22.95       20.54      2.03 o 
  -8  -1   5        1.27        1.54      1.67 o 
  -7  -1   5       71.96       76.09      1.77 o 
  -6  -1   5       13.64       17.49      0.88 o 
  -5  -1   5       96.53       93.14      2.57 o 
  -4  -1   5      236.56      252.34      4.15 o 
  -3  -1   5     1527.04     1612.82     26.18 o 
  -2  -1   5      281.35      324.50      4.63 o 
  -1  -1   5     2526.29     2463.16     34.48 o 
   0  -1   5      869.03      919.34     16.90 o 
   1  -1   5      662.87      660.14     15.47 o 
   2  -1   5     1035.16     1067.24     34.25 o 
   3  -1   5      233.30      231.42      4.90 o 
   4  -1   5      379.83      394.46     17.05 o 
   5  -1   5        4.79        3.98      1.15 o 
   6  -1   5       30.20       33.77      1.89 o 
   7  -1   5       16.24       12.96      2.60 o 
   8  -1   5       70.66       71.97      5.53 o 
 -10   0   5        2.47        8.16      2.62 o 
  -9   0   5        1.22        2.01      1.89 o 
  -8   0   5      679.55      700.42     14.40 o 
  -7   0   5       64.60       68.48      3.45 o 
  -6   0   5       23.25       32.28      1.64 o 
  -5   0   5      276.97      269.73      6.03 o 
  -4   0   5        4.49        0.15      0.35 o 
  -3   0   5        4.43        2.82      0.46 o 
  -2   0   5       26.94       25.71      1.65 o 
  -1   0   5      254.71      248.46      4.51 o 
   0   0   5    10809.28    10946.96    142.71 o 
   1   0   5       58.77       64.36      1.15 o 
   2   0   5        2.35        5.49      0.46 o 
   3   0   5      364.25      368.69      5.06 o 
   4   0   5      488.88      499.35     10.74 o 
   5   0   5      251.45      266.63      5.35 o 
   6   0   5       38.27       25.19      1.38 o 
   7   0   5      325.98      365.38     14.71 o 
   8   0   5       10.89       17.84      3.01 o 
  -9   1   5       26.21       30.92      3.62 o 
  -8   1   5        1.48        0.53      1.15 o 
  -7   1   5       68.59       67.43      3.03 o 
  -6   1   5       13.05       18.01      1.70 o 
  -5   1   5       96.14       94.32      4.38 o 
  -4   1   5      235.93      243.26      4.24 o 
  -3   1   5     1535.31     1600.21     25.54 o 
  -2   1   5      275.15      316.10      5.03 o 
  -1   1   5     2547.26     2489.91     31.42 o 
   0   1   5      846.30      901.86     10.95 o 
   1   1   5      678.19      676.35     10.05 o 
   2   1   5     1024.47     1040.40     12.59 o 
   3   1   5      227.13      230.34      3.92 o 
   4   1   5      379.39      393.07      7.67 o 
   5   1   5        4.76        4.45      0.52 o 
   6   1   5       29.80       29.47      1.56 o 
   7   1   5       16.02       14.27      1.89 o 
  -9   2   5       27.41       20.73      2.99 o 
  -8   2   5       24.80       24.25      1.41 o 
  -7   2   5      606.63      644.46     11.35 o 
  -6   2   5      127.87      128.75      2.79 o 
  -5   2   5      535.02      556.12      9.89 o 
  -4   2   5      404.45      454.31      8.22 o 
  -3   2   5      302.63      293.83      4.78 o 
  -2   2   5      196.78      187.06      3.55 o 
  -1   2   5      128.89      143.51      2.63 o 
   0   2   5      728.38      697.74     11.34 o 
   1   2   5      251.05      235.45      3.49 o 
   2   2   5      168.88      175.21      2.73 o 
   3   2   5      129.47      136.02      2.28 o 
   4   2   5       99.00      105.39      2.20 o 
   5   2   5      380.56      393.61      6.15 o 
   6   2   5      238.49      219.48      4.50 o 
   7   2   5      158.74      159.86      4.64 o 
   8   2   5       65.21       57.36      3.84 o 
  -9   3   5      196.80      190.11      9.64 o 
  -8   3   5        8.09        8.75      1.19 o 
  -7   3   5      261.64      249.09      5.26 o 
  -6   3   5      182.08      175.54      3.91 o 
  -5   3   5       56.98       63.28      1.69 o 
  -4   3   5      138.58      145.44      2.81 o 
  -3   3   5      836.70      905.49     13.15 o 
  -2   3   5      121.77      103.89      2.31 o 
  -1   3   5     1462.01     1417.91     22.35 o 
   0   3   5      159.85      175.64      3.96 o 
   1   3   5       20.93       20.22      1.09 o 
   2   3   5      104.02      111.87      2.16 o 
   3   3   5      145.77      155.17      2.83 o 
   4   3   5       91.05       85.16      2.17 o 
   5   3   5      450.21      430.98      7.62 o 
   6   3   5       38.21       47.08      3.09 o 
   7   3   5       45.21       47.46      2.41 o 
   8   3   5      110.20      104.59      5.75 o 
  -9   4   5        8.82        8.50      2.50 o 
  -8   4   5       63.87       63.72      3.22 o 
  -7   4   5      382.54      377.25     14.95 o 
  -6   4   5       12.06        8.83      0.89 o 
  -5   4   5      308.55      312.50      5.31 o 
  -4   4   5      495.70      473.67      7.43 o 
  -3   4   5      522.21      542.83      8.34 o 
  -2   4   5      139.91      145.22      3.59 o 
  -1   4   5      218.24      247.02      5.37 o 
   0   4   5       18.44       22.46      1.43 o 
   1   4   5      461.06      433.22      8.52 o 
   2   4   5      114.73      117.06      2.53 o 
   3   4   5       30.78       30.66      1.25 o 
   4   4   5       79.39       79.77      1.79 o 
   5   4   5      368.89      368.62      7.69 o 
   6   4   5      130.85      123.91      4.71 o 
   7   4   5      449.02      429.56     11.40 o 
   8   4   5        4.70        6.77      1.99 o 
  -9   5   5       90.73       93.98      5.41 o 
  -8   5   5      101.66       97.34      6.55 o 
  -7   5   5      106.95       92.63      6.07 o 
  -6   5   5      310.97      303.94      8.16 o 
  -5   5   5       30.05       32.77      1.52 o 
  -4   5   5        3.00        1.78      1.00 o 
  -3   5   5       89.23       90.69      2.32 o 
  -2   5   5      227.06      224.27      5.13 o 
  -1   5   5       21.04       19.59      1.27 o 
   0   5   5      314.02      287.98      6.31 o 
   1   5   5       98.02      103.27      3.39 o 
   2   5   5      171.62      152.50      3.84 o 
   3   5   5      104.12       98.16      2.32 o 
   4   5   5       48.85       43.81      1.44 o 
   5   5   5       36.03       39.51      2.69 o 
   6   5   5       35.69       29.32      2.45 o 
   7   5   5       14.18       11.88      1.90 o 
   8   5   5       25.62       21.68      3.23 o 
  -9   6   5       24.93       28.22      2.87 o 
  -8   6   5       28.07       24.03      3.86 o 
  -7   6   5       39.20       38.50      4.20 o 
  -6   6   5       75.44       78.21      6.23 o 
  -5   6   5      190.19      185.12      5.19 o 
  -4   6   5      442.21      444.87      8.00 o 
  -3   6   5       16.38       14.78      1.27 o 
  -2   6   5       87.90       84.67      2.80 o 
  -1   6   5      231.18      219.53      5.24 o 
   0   6   5      222.05      211.55      5.16 o 
   1   6   5       17.79       16.75      1.27 o 
   2   6   5       50.01       43.29      2.09 o 
   3   6   5       35.94       39.04      1.97 o 
   4   6   5      702.64      683.52     13.32 o 
   5   6   5       45.94       44.55      2.58 o 
   6   6   5       80.52       84.28      4.20 o 
   7   6   5       13.06       15.68      2.22 o 
  -8   7   5       44.41       48.03      3.56 o 
  -7   7   5       22.82       22.09      3.57 o 
  -6   7   5        2.51        3.01      1.66 o 
  -5   7   5      139.92      140.51      3.99 o 
  -4   7   5       76.98       76.11      3.41 o 
  -3   7   5       86.64       83.42      2.92 o 
  -2   7   5      105.53       98.30      3.28 o 
  -1   7   5      458.46      456.00      9.49 o 
   0   7   5      345.64      330.64      7.40 o 
   1   7   5      347.50      325.06      7.31 o 
   2   7   5      832.57      811.77     15.79 o 
   3   7   5      176.16      168.44      4.43 o 
   4   7   5       27.32       31.16      3.44 o 
   5   7   5       21.36       20.93      1.32 o 
   6   7   5       30.18       28.25      4.48 o 
   7   7   5       10.40        8.58      2.04 o 
  -7   8   5       29.21       33.97      3.18 o 
  -6   8   5       76.07       85.23      3.91 o 
  -5   8   5       45.49       47.79      3.31 o 
  -4   8   5        5.52        4.17      1.09 o 
  -3   8   5      258.81      252.19      6.21 o 
  -2   8   5       22.34       23.59      1.72 o 
  -1   8   5      329.84      324.36      7.57 o 
   0   8   5       20.77       20.72      1.63 o 
   1   8   5      149.25      148.86      4.26 o 
   2   8   5       18.75       16.97      1.46 o 
   3   8   5      147.12      146.46      4.70 o 
   4   8   5      132.58      129.37      3.78 o 
   5   8   5       47.92       46.60      1.99 o 
   6   8   5       43.54       52.64      6.00 o 
  -5   9   5        6.61        8.34      1.22 o 
  -4   9   5       13.37       15.15      1.59 o 
  -3   9   5       33.42       40.73      2.26 o 
  -2   9   5       28.53       32.45      2.11 o 
  -1   9   5      144.05      145.02      4.42 o 
   0   9   5       57.75       60.52      2.74 o 
   1   9   5      126.83      113.08      3.81 o 
   2   9   5       92.86       96.68      3.53 o 
   3   9   5       54.25       51.44      2.36 o 
   4   9   5       24.60       30.43      1.65 o 
  -3  10   5      127.60      143.77      4.38 o 
  -2  10   5       31.17       34.71      2.05 o 
  -1  10   5        9.72        9.52      1.31 o 
   0  10   5       17.25       23.73      1.77 o 
   1  10   5       37.17       37.57      2.05 o 
   2  10   5       29.49       32.39      1.92 o 
   0 -10   6       94.80       97.65      5.19 o 
   1 -10   6       30.35       33.86      3.42 o 
  -5  -9   6       74.66       85.42      5.63 o 
  -4  -9   6       23.18       26.68      2.91 o 
  -3  -9   6       19.04       24.44      2.31 o 
  -1  -9   6        6.79        8.91      1.55 o 
   0  -9   6       81.29       76.46      4.61 o 
   1  -9   6       19.33       20.46      2.82 o 
   2  -9   6       28.28       26.89      3.45 o 
   3  -9   6       20.89       26.38      3.59 o 
   4  -9   6       39.65       43.69      4.83 o 
  -7  -8   6       87.86       89.11      6.75 o 
  -6  -8   6       49.29       41.14      4.32 o 
  -5  -8   6       35.54       35.29      3.67 o 
  -4  -8   6       25.29       23.67      2.84 o 
  -3  -8   6        5.22        2.31      1.38 o 
  -2  -8   6       45.65       44.19      1.85 o 
  -1  -8   6       43.17       41.12      3.11 o 
   0  -8   6      170.06      187.12      8.30 o 
   1  -8   6       77.33       78.82      5.15 o 
   2  -8   6       81.76       87.36      5.75 o 
   3  -8   6       25.38       38.33      4.10 o 
   4  -8   6      111.46      114.86      7.33 o 
   5  -8   6       20.15       25.32      3.96 o 
  -8  -7   6       10.03       12.21      3.13 o 
  -7  -7   6       16.33       21.53      3.52 o 
  -6  -7   6       12.64        8.54      2.45 o 
  -5  -7   6       64.35       59.74      4.71 o 
  -4  -7   6      101.26       87.92      5.46 o 
  -3  -7   6      220.01      214.96      6.06 o 
  -2  -7   6      208.82      206.33      9.93 o 
  -1  -7   6       49.87       53.11      3.59 o 
   0  -7   6       49.89       47.94      3.67 o 
   1  -7   6      227.32      222.63     10.05 o 
   2  -7   6      122.41      118.38      6.72 o 
   3  -7   6       30.69       37.60      3.91 o 
   4  -7   6      177.90      200.06     10.15 o 
   5  -7   6       12.20       12.50      3.01 o 
   6  -7   6       47.79       50.88      5.36 o 
  -9  -6   6       26.90       24.10      4.20 o 
  -8  -6   6       35.97       31.56      4.27 o 
  -7  -6   6       27.55       36.26      4.13 o 
  -6  -6   6       54.14       52.09      4.59 o 
  -5  -6   6      418.58      398.86     16.12 o 
  -4  -6   6        8.84        7.67      0.63 o 
  -3  -6   6      226.05      229.27      5.06 o 
  -2  -6   6       15.81       12.95      1.00 o 
  -1  -6   6       70.90       70.87      2.30 o 
   0  -6   6       94.03       97.99      3.84 o 
   1  -6   6      612.44      604.94     21.53 o 
   2  -6   6       29.40       31.12      3.37 o 
   3  -6   6      228.56      211.52     10.27 o 
   4  -6   6      172.57      164.18      9.01 o 
   5  -6   6      239.29      248.17     11.94 o 
   6  -6   6       38.00       42.02      4.83 o 
   7  -6   6        8.60        9.83      3.01 o 
  -9  -5   6       15.57       11.99      3.28 o 
  -8  -5   6        8.08        6.87      2.45 o 
  -7  -5   6      131.21      128.21      7.60 o 
  -6  -5   6       34.02       34.30      3.76 o 
  -5  -5   6        8.38       10.10      0.73 o 
  -4  -5   6      154.02      172.79      4.08 o 
  -3  -5   6      937.00      963.14     18.53 o 
  -2  -5   6       88.95       93.11      2.68 o 
  -1  -5   6      546.40      557.35     18.06 o 
   0  -5   6      279.17      306.49      8.16 o 
   1  -5   6      127.15      129.89      6.65 o 
   2  -5   6       39.36       44.61      3.64 o 
   3  -5   6      297.71      318.25     13.18 o 
   4  -5   6       76.15       79.76      5.51 o 
   5  -5   6       63.09       59.49      4.98 o 
   6  -5   6      111.03      113.74      7.40 o 
   7  -5   6       26.76       29.71      4.34 o 
   8  -5   6       86.41       86.63      6.89 o 
 -10  -4   6        5.35        0.24      2.09 o 
  -9  -4   6        3.21        4.93      2.52 o 
  -8  -4   6      220.72      224.24     11.09 o 
  -7  -4   6      505.32      491.57     12.38 o 
  -6  -4   6       81.85       83.27      2.46 o 
  -5  -4   6     1015.82      971.73     23.32 o 
  -4  -4   6       79.41       79.85      4.30 o 
  -3  -4   6       29.87       24.42      1.29 o 
  -2  -4   6       26.75       29.44      1.98 o 
  -1  -4   6      624.85      646.26     16.18 o 
   0  -4   6      239.18      234.77      5.85 o 
   1  -4   6       81.26       69.32      4.39 o 
   2  -4   6       95.39       85.17      5.12 o 
   3  -4   6        4.01        3.84      1.53 o 
   4  -4   6      356.37      367.62     14.73 o 
   5  -4   6       49.73       45.61      4.39 o 
   6  -4   6       19.00       11.46      2.89 o 
   7  -4   6       90.68       97.04      6.85 o 
   8  -4   6       85.58       86.51      6.77 o 
 -10  -3   6       65.28       79.74      6.72 o 
  -9  -3   6      193.26      183.01      5.92 o 
  -8  -3   6       50.98       44.56      2.74 o 
  -7  -3   6      155.58      145.41      4.92 o 
  -6  -3   6      170.07      177.69      4.41 o 
  -5  -3   6       99.79      109.03      3.10 o 
  -4  -3   6       45.65       40.70      1.68 o 
  -3  -3   6     1202.51     1190.85     22.38 o 
  -2  -3   6     1432.31     1435.79     31.63 o 
  -1  -3   6      818.34      800.21     22.35 o 
   0  -3   6      510.62      520.44     12.53 o 
   1  -3   6      113.45      126.20      3.34 o 
   2  -3   6       42.46       44.10      3.40 o 
   3  -3   6      166.59      162.12      7.79 o 
   4  -3   6      278.70      291.23     11.94 o 
   5  -3   6       67.83       67.04      5.02 o 
   6  -3   6      376.99      384.41     15.87 o 
   7  -3   6       17.72       16.68      3.18 o 
   8  -3   6       46.79       40.32      4.73 o 
   9  -3   6       82.10       92.94      7.16 o 
 -10  -2   6       31.56       28.49      4.20 o 
  -9  -2   6       71.41       80.05      3.67 o 
  -8  -2   6      208.13      200.61      6.63 o 
  -7  -2   6      350.81      322.18      9.30 o 
  -6  -2   6      179.41      168.08      3.67 o 
  -5  -2   6      282.03      289.96      5.40 o 
  -4  -2   6      242.96      240.13      4.61 o 
  -3  -2   6       55.91       59.43      2.10 o 
  -2  -2   6       53.25       55.62      2.00 o 
  -1  -2   6       51.93       56.28      1.75 o 
   0  -2   6     1397.61     1377.35     31.21 o 
   1  -2   6       27.59       26.72      2.55 o 
   2  -2   6     1110.63     1171.73     65.51 o 
   3  -2   6      616.44      610.88     21.48 o 
   4  -2   6      442.16      417.67     16.43 o 
   5  -2   6      178.68      189.11      8.84 o 
   6  -2   6        2.83        2.23      1.65 o 
   7  -2   6      107.86      115.01      7.09 o 
   8  -2   6      102.61      103.77      7.11 o 
   9  -2   6       31.72       28.08      4.20 o 
 -11  -1   6      145.14      138.43      5.64 o 
 -10  -1   6       43.06       40.58      2.86 o 
  -9  -1   6        2.39        2.66      1.19 o 
  -8  -1   6       69.80       64.07      3.33 o 
  -7  -1   6      310.88      317.85      8.53 o 
  -6  -1   6       89.65       97.77      3.19 o 
  -5  -1   6       98.05      110.91      2.44 o 
  -4  -1   6       40.39       43.51      1.71 o 
  -3  -1   6      136.91      131.97      4.04 o 
  -2  -1   6     1062.44     1050.93     15.46 o 
  -1  -1   6     1656.54     1618.81     23.07 o 
   0  -1   6     1768.87     1789.06     33.11 o 
   1  -1   6     2203.93     2239.64     44.48 o 
   2  -1   6       25.33       21.95      1.42 o 
   3  -1   6      180.88      182.27      5.27 o 
   4  -1   6      145.42      140.92      4.43 o 
   5  -1   6      367.69      392.42     23.68 o 
   6  -1   6      151.18      142.92      7.57 o 
   7  -1   6      217.01      193.58      9.71 o 
   8  -1   6       77.58       74.83      5.78 o 
 -11   0   6       58.47       46.31      4.32 o 
 -10   0   6        7.91        4.66      2.43 o 
  -9   0   6       53.67       40.20      4.25 o 
  -8   0   6        0.95        1.07      0.84 o 
  -7   0   6      684.67      693.86     14.19 o 
  -6   0   6       68.24       66.89      2.48 o 
  -5   0   6      498.62      495.49     10.22 o 
  -4   0   6       31.40       34.04      1.98 o 
  -3   0   6        4.74        8.64      0.72 o 
  -2   0   6      360.70      395.65      7.00 o 
  -1   0   6       33.43       33.67      1.22 o 
   0   0   6        4.27        2.81      0.48 o 
   1   0   6      140.49      140.88      2.32 o 
   2   0   6      726.56      775.13     11.53 o 
   3   0   6     4066.35     4194.20     63.90 o 
   4   0   6      158.60      155.80      4.30 o 
   5   0   6      397.32      386.60     10.11 o 
   6   0   6       40.76       37.57      3.54 o 
   7   0   6      185.98      152.61      7.94 o 
  -9   1   6        1.97        3.54      1.99 o 
  -8   1   6       71.14       77.57      2.94 o 
  -7   1   6      311.44      310.80      7.29 o 
  -6   1   6       92.34       96.84      3.93 o 
  -5   1   6       93.15      103.65      3.62 o 
  -4   1   6       40.32       42.91      1.49 o 
  -3   1   6      135.70      125.43      2.86 o 
  -2   1   6     1077.45     1068.53     17.06 o 
  -1   1   6     1670.97     1630.07     20.92 o 
   0   1   6     1759.01     1817.37     27.98 o 
   1   1   6     2204.24     2342.76     35.50 o 
   2   1   6       24.37       20.91      0.82 o 
   3   1   6      180.72      181.36      3.34 o 
   4   1   6      148.21      143.18      2.87 o 
   5   1   6      364.17      380.10      6.20 o 
   6   1   6      154.39      148.10      3.93 o 
   7   1   6      209.36      204.36      8.18 o 
  -9   2   6       73.25       75.99      3.84 o 
  -8   2   6      214.33      214.32      5.59 o 
  -7   2   6      350.74      338.36      6.65 o 
  -6   2   6      179.40      165.91      3.83 o 
  -5   2   6      281.96      267.38      6.36 o 
  -4   2   6      239.89      228.78      5.45 o 
  -3   2   6       56.10       59.10      2.02 o 
  -2   2   6       53.38       54.54      1.63 o 
  -1   2   6       53.63       56.00      1.62 o 
   0   2   6     1406.68     1403.05     22.01 o 
   1   2   6       31.24       32.99      0.96 o 
   2   2   6     1118.95     1133.98     14.87 o 
   3   2   6      601.76      603.59      9.03 o 
   4   2   6      449.09      442.11      7.71 o 
   5   2   6      178.67      179.11      4.53 o 
   6   2   6        3.26        1.31      0.63 o 
   7   2   6      107.53      104.40      5.53 o 
   8   2   6      102.63      112.55      5.78 o 
  -9   3   6      193.72      183.60      9.25 o 
  -8   3   6       49.50       50.34      2.40 o 
  -7   3   6      155.35      143.09      3.61 o 
  -6   3   6      172.53      175.44      4.74 o 
  -5   3   6       97.21      105.42      2.42 o 
  -4   3   6       43.09       37.61      1.33 o 
  -3   3   6     1216.58     1189.22     17.14 o 
  -2   3   6     1423.35     1425.77     20.35 o 
  -1   3   6      836.94      818.92     13.24 o 
   0   3   6      510.75      536.92      9.00 o 
   1   3   6      110.36      111.52      2.55 o 
   2   3   6       42.47       42.10      1.09 o 
   3   3   6      167.92      165.22      2.74 o 
   4   3   6      277.49      277.23      4.68 o 
   5   3   6       66.89       76.11      2.62 o 
   6   3   6      378.19      379.03     10.20 o 
   7   3   6       15.44       15.27      1.63 o 
   8   3   6       47.03       41.02      3.64 o 
 -10   4   6        5.38        3.57      1.99 o 
  -9   4   6        4.03        7.38      2.43 o 
  -8   4   6      218.37      216.39     11.63 o 
  -7   4   6      510.72      481.35     12.94 o 
  -6   4   6       79.24       87.47      3.07 o 
  -5   4   6     1022.72     1000.63     16.47 o 
  -4   4   6       76.16       74.40      1.98 o 
  -3   4   6       29.36       22.77      1.07 o 
  -2   4   6       27.13       29.53      1.44 o 
  -1   4   6      626.81      650.44     10.91 o 
   0   4   6      234.32      220.42      5.12 o 
   1   4   6       81.84       73.04      2.35 o 
   2   4   6       91.16       85.65      2.18 o 
   3   4   6        5.30        3.26      0.64 o 
   4   4   6      361.51      359.79      6.35 o 
   5   4   6       52.57       50.92      2.90 o 
   6   4   6       20.15       20.60      2.46 o 
   7   4   6       91.33       96.87     12.82 o 
   8   4   6       85.35       86.36      5.56 o 
  -9   5   6       14.87       15.66      3.20 o 
  -8   5   6        8.46        4.08      2.11 o 
  -7   5   6      130.47      119.55      7.18 o 
  -6   5   6       33.29       37.65      4.30 o 
  -5   5   6        9.14       11.02      1.06 o 
  -4   5   6      149.58      169.93      3.92 o 
  -3   5   6      948.96      986.73     22.84 o 
  -2   5   6       84.82       88.33      2.83 o 
  -1   5   6      551.94      568.53     11.63 o 
   0   5   6      270.98      274.96      6.30 o 
   1   5   6      130.91      138.23      3.67 o 
   2   5   6       39.44       36.52      1.71 o 
   3   5   6      297.09      313.57      5.83 o 
   4   5   6       77.18       79.70      2.64 o 
   5   5   6       61.30       58.67      7.49 o 
   6   5   6      110.67      113.17      5.01 o 
   7   5   6       27.21       32.04      4.11 o 
   8   5   6       88.93       72.77      5.49 o 
  -9   6   6       27.31       27.21      4.75 o 
  -8   6   6       35.18       33.50      4.32 o 
  -7   6   6       30.39       21.99      3.52 o 
  -6   6   6       55.60       57.27      2.99 o 
  -5   6   6      421.62      418.74     20.30 o 
  -4   6   6        9.04        7.25      1.29 o 
  -3   6   6      223.71      225.12     11.27 o 
  -2   6   6       16.01       13.07      1.26 o 
  -1   6   6       68.76       73.68      2.63 o 
   0   6   6       98.28      100.34      3.13 o 
   1   6   6      603.12      591.67     11.90 o 
   2   6   6       32.57       37.45      2.55 o 
   3   6   6      222.80      224.06      7.23 o 
   4   6   6      172.89      178.58      4.58 o 
   5   6   6      245.66      247.11      5.97 o 
   6   6   6       37.87       33.05      2.80 o 
   7   6   6        8.51        7.42      1.84 o 
  -8   7   6       10.14       10.51      3.08 o 
  -7   7   6       16.47       16.60      3.37 o 
  -6   7   6       13.32       10.62      1.67 o 
  -5   7   6       63.02       66.21      2.66 o 
  -4   7   6      103.46       99.72      3.30 o 
  -3   7   6      217.47      221.06      6.47 o 
  -2   7   6      213.47      217.73      5.43 o 
  -1   7   6       51.15       53.94      2.37 o 
   0   7   6       47.44       48.74      2.24 o 
   1   7   6      228.92      230.96      5.70 o 
   2   7   6      121.01      119.36      3.62 o 
   3   7   6       30.65       31.50      2.57 o 
   4   7   6      178.19      193.76      5.04 o 
   5   7   6       11.26        9.16      1.97 o 
   6   7   6       47.73       48.23      3.54 o 
  -7   8   6       92.35       98.78      4.53 o 
  -6   8   6       49.79       41.69      2.88 o 
  -5   8   6       33.87       32.40      2.04 o 
  -4   8   6       24.33       21.81      1.75 o 
  -3   8   6        5.34        2.70      1.00 o 
  -2   8   6       45.79       40.59      2.24 o 
  -1   8   6       42.89       42.53      2.71 o 
   0   8   6      171.69      182.25      5.49 o 
   1   8   6       74.48       76.35      2.95 o 
   2   8   6       80.65       88.04      4.69 o 
   3   8   6       25.22       30.87      2.44 o 
   4   8   6      110.43      111.14      5.25 o 
   5   8   6       19.71       23.05      1.60 o 
  -5   9   6       76.09       83.51      3.35 o 
  -4   9   6       21.86       25.93      2.00 o 
  -3   9   6       20.59       27.32      2.52 o 
  -2   9   6      178.97      191.78      5.41 o 
  -1   9   6        7.73        8.27      1.37 o 
   0   9   6       82.37       74.14      3.08 o 
   1   9   6       18.38       20.31      1.75 o 
   2   9   6       27.78       32.64      2.06 o 
   3   9   6       21.23       24.31      2.79 o 
   4   9   6       40.46       47.97      2.38 o 
  -2  10   6        6.09        6.84      1.42 o 
  -1  10   6       49.90       56.68      2.94 o 
   0  10   6       92.82      108.07      3.92 o 
   1  10   6       30.37       37.41      2.39 o 
  -5  -9   7       81.60       73.60      5.34 o 
  -4  -9   7       28.61       34.08      3.20 o 
  -3  -9   7       65.21       65.29      3.69 o 
  -2  -9   7        6.89        5.66      1.17 o 
  -1  -9   7        4.91        6.53      1.65 o 
   0  -9   7       82.36       77.04      4.95 o 
   1  -9   7       32.15       37.26      3.74 o 
   2  -9   7       27.77       24.13      3.47 o 
   3  -9   7       58.28       71.02      5.63 o 
  -6  -8   7        7.15        8.84      2.62 o 
  -5  -8   7        6.63        5.05      1.94 o 
  -4  -8   7       21.45       17.87      2.60 o 
  -3  -8   7       14.42       17.04      1.80 o 
  -2  -8   7        8.61        7.76      1.14 o 
  -1  -8   7      154.99      156.30      7.09 o 
   0  -8   7       13.92       14.93      2.48 o 
   1  -8   7      182.00      184.43      8.96 o 
   2  -8   7      163.14      170.81      8.81 o 
   3  -8   7       23.20       30.41      3.81 o 
   4  -8   7       35.74       32.02      4.25 o 
  -8  -7   7        1.57        3.86      2.38 o 
  -7  -7   7       79.35       86.49      6.51 o 
  -6  -7   7        0.46        1.77      1.77 o 
  -5  -7   7       72.64       72.87      5.17 o 
  -4  -7   7       35.31       30.00      3.11 o 
  -3  -7   7       87.85       80.85      3.07 o 
  -2  -7   7      275.11      257.35      7.06 o 
  -1  -7   7       55.19       50.00      3.74 o 
   0  -7   7       27.76       26.80      3.06 o 
   1  -7   7        5.61        7.60      2.09 o 
   2  -7   7       76.07       69.52      5.19 o 
   3  -7   7       59.93       55.00      4.95 o 
   4  -7   7      276.90      253.34     12.55 o 
   5  -7   7      101.27      107.53      7.52 o 
   6  -7   7       32.23       32.04      4.66 o 
  -8  -6   7       28.63       27.45      4.13 o 
  -7  -6   7       44.24       36.97      4.30 o 
  -6  -6   7       57.15       48.43      4.59 o 
  -5  -6   7        8.77        8.40      0.91 o 
  -4  -6   7      125.12      119.49      4.03 o 
  -3  -6   7      171.95      184.22      5.64 o 
  -2  -6   7       73.38       66.29      2.78 o 
  -1  -6   7       44.09       47.60      3.57 o 
   0  -6   7      231.20      205.08      9.35 o 
   1  -6   7      152.91      149.64      7.60 o 
   2  -6   7      210.99      185.59      9.25 o 
   3  -6   7      112.32      121.71      7.16 o 
   4  -6   7       13.85       19.39      3.28 o 
   5  -6   7      201.53      189.31     10.24 o 
   6  -6   7        8.06       13.16      3.30 o 
   7  -6   7       51.95       64.18      6.34 o 
  -9  -5   7       17.22       18.79      3.84 o 
  -8  -5   7       39.06       29.32      4.17 o 
  -7  -5   7      148.72      160.62      8.64 o 
  -6  -5   7      169.80      169.01      5.31 o 
  -5  -5   7      132.37      127.20      4.27 o 
  -4  -5   7      464.94      474.22      9.50 o 
  -3  -5   7      102.31      100.67      2.99 o 
  -2  -5   7       40.04       35.00      1.66 o 
  -1  -5   7       52.10       59.18      1.73 o 
   0  -5   7      110.96      117.72      6.00 o 
   1  -5   7        9.92       12.74      2.28 o 
   2  -5   7      131.52      137.43      7.14 o 
   3  -5   7      164.32      146.42      7.86 o 
   4  -5   7      298.19      268.92     12.40 o 
   5  -5   7       72.54       53.94      5.05 o 
   6  -5   7      215.24      207.07     11.04 o 
   7  -5   7       56.28       60.76      5.87 o 
 -10  -4   7       31.22       37.02      5.07 o 
  -9  -4   7       88.83       84.23      6.70 o 
  -8  -4   7       96.51      108.85      3.91 o 
  -7  -4   7      528.89      488.60     19.90 o 
  -6  -4   7       65.81       65.23      7.04 o 
  -5  -4   7        1.63        2.07      0.78 o 
  -4  -4   7      349.80      366.06      7.82 o 
  -3  -4   7      162.42      152.19      3.94 o 
  -2  -4   7      165.47      164.23      5.12 o 
  -1  -4   7      367.43      357.84     17.54 o 
   0  -4   7      278.21      276.59      7.08 o 
   1  -4   7      168.97      142.65      6.99 o 
   2  -4   7      255.39      253.63     11.00 o 
   3  -4   7      109.59       93.96      5.92 o 
   4  -4   7       21.46       17.72      2.99 o 
   5  -4   7       18.62       15.22      2.96 o 
   6  -4   7       16.38       10.63      2.89 o 
   7  -4   7        1.96       -0.12      1.94 o 
   8  -4   7       19.80       20.44      4.05 o 
 -10  -3   7        7.58        7.49      1.34 o 
  -9  -3   7       69.90       71.27      3.42 o 
  -8  -3   7      135.16      141.22      5.16 o 
  -7  -3   7       71.15       71.09      3.35 o 
  -6  -3   7      533.47      520.13     17.60 o 
  -5  -3   7      461.10      462.61     12.77 o 
  -4  -3   7      388.49      386.85      8.13 o 
  -3  -3   7      441.55      445.41     19.96 o 
  -2  -3   7      106.16      111.97      5.18 o 
  -1  -3   7        1.59        3.27      0.66 o 
   0  -3   7      311.04      295.82     11.63 o 
   1  -3   7      199.98      210.27      5.47 o 
   2  -3   7      198.21      195.59      8.93 o 
   3  -3   7      376.55      342.81     14.35 o 
   4  -3   7      377.11      378.05     15.66 o 
   5  -3   7      117.98      118.02      6.92 o 
   6  -3   7       94.21       98.21      6.53 o 
   7  -3   7       27.82       31.65      4.13 o 
   8  -3   7       63.57       72.53      6.17 o 
 -10  -2   7       57.38       70.26     10.68 o 
  -9  -2   7      108.09      106.64      4.53 o 
  -8  -2   7      107.87      109.66      4.48 o 
  -7  -2   7       80.68       80.79      3.63 o 
  -6  -2   7      161.39      152.56      3.58 o 
  -5  -2   7      155.50      168.49      3.71 o 
  -4  -2   7      160.32      167.13      3.62 o 
  -3  -2   7      415.49      417.31     13.10 o 
  -2  -2   7      463.32      454.64     14.37 o 
  -1  -2   7     1096.69     1075.73     19.99 o 
   0  -2   7       48.66       44.17      2.02 o 
   1  -2   7      248.59      249.16     10.49 o 
   2  -2   7      222.78      222.49     11.32 o 
   3  -2   7       14.51       11.91      1.00 o 
   4  -2   7      568.70      552.87     20.87 o 
   5  -2   7      108.36       91.05      5.95 o 
   6  -2   7        3.90        4.08      1.97 o 
   7  -2   7       35.54       40.03      4.47 o 
   8  -2   7      366.35      378.76     16.75 o 
 -10  -1   7       15.45       16.32      2.10 o 
  -9  -1   7       18.44       14.96      1.97 o 
  -8  -1   7      325.87      324.02     12.76 o 
  -7  -1   7       52.10       52.37      2.02 o 
  -6  -1   7      132.04      129.67      3.28 o 
  -5  -1   7      181.65      183.82      4.43 o 
  -4  -1   7      517.26      551.86     13.08 o 
  -3  -1   7      356.62      370.11      6.75 o 
  -2  -1   7      280.46      304.22      5.67 o 
  -1  -1   7      341.54      349.58      5.95 o 
   0  -1   7      303.79      293.63      6.15 o 
   1  -1   7      407.74      431.31     10.32 o 
   2  -1   7      178.20      173.45      5.11 o 
   3  -1   7      458.68      439.61     16.82 o 
   4  -1   7      381.26      378.72      7.76 o 
   5  -1   7      218.96      213.68      9.76 o 
   6  -1   7      829.32      803.15     29.03 o 
   7  -1   7      304.11      295.74     13.25 o 
   8  -1   7       49.93       50.51      4.95 o 
 -10   0   7       32.99       24.27      2.51 o 
  -9   0   7      110.31      118.70      7.43 o 
  -8   0   7      179.54      200.27      6.61 o 
  -7   0   7      190.90      202.08      5.33 o 
  -6   0   7        4.90        4.47      0.92 o 
  -5   0   7        5.66        8.95      1.28 o 
  -4   0   7       55.84       57.12      1.85 o 
  -3   0   7      219.04      237.81      5.36 o 
  -2   0   7      681.09      739.64     12.48 o 
  -1   0   7      524.29      487.83      7.59 o 
   0   0   7     3330.78     3398.16     53.13 o 
   1   0   7     1749.17     1908.94     30.44 o 
   2   0   7      375.62      368.66      5.88 o 
   3   0   7       77.33       66.67      1.61 o 
   4   0   7      128.56      132.73      4.92 o 
   5   0   7      371.19      387.21     10.15 o 
   6   0   7      248.86      252.17     11.14 o 
   7   0   7       21.93       18.23      3.01 o 
 -10   1   7       15.47       18.79      3.45 o 
  -9   1   7       19.40       27.99      3.67 o 
  -8   1   7      323.49      325.45      9.49 o 
  -7   1   7       55.86       54.51      2.37 o 
  -6   1   7      138.54      136.42      4.05 o 
  -5   1   7      182.95      183.29      4.69 o 
  -4   1   7      507.15      528.62     11.03 o 
  -3   1   7      349.89      354.68      9.44 o 
  -2   1   7      274.38      298.90      6.57 o 
  -1   1   7      345.80      358.12      6.35 o 
   0   1   7      303.68      287.60      5.36 o 
   1   1   7      406.50      434.65      6.76 o 
   2   1   7      181.38      177.91      3.30 o 
   3   1   7      470.01      462.53      8.06 o 
   4   1   7      384.89      367.94      6.83 o 
   5   1   7      220.41      211.04      3.70 o 
   6   1   7      824.81      821.54     19.40 o 
   7   1   7      298.64      304.82     11.43 o 
  -9   2   7      111.49      102.15      5.95 o 
  -8   2   7      109.63      108.96      4.61 o 
  -7   2   7       80.13       84.77      4.05 o 
  -6   2   7      161.29      158.68      5.52 o 
  -5   2   7      155.73      166.20      3.82 o 
  -4   2   7      160.12      162.12      4.28 o 
  -3   2   7      423.68      419.20      7.51 o 
  -2   2   7      456.48      464.72      8.18 o 
  -1   2   7     1082.61     1059.89     17.20 o 
   0   2   7       51.26       44.90      1.48 o 
   1   2   7      258.69      266.89      4.08 o 
   2   2   7      226.64      220.66      3.90 o 
   3   2   7       14.38       10.55      0.80 o 
   4   2   7      565.53      572.36      9.83 o 
   5   2   7      108.78      101.11      3.14 o 
   6   2   7        3.60        4.19      0.92 o 
   7   2   7       37.19       43.69      3.57 o 
  -9   3   7       69.44       75.13      5.61 o 
  -8   3   7      138.18      148.29      6.19 o 
  -7   3   7       71.38       78.02      2.54 o 
  -6   3   7      535.58      525.50     11.19 o 
  -5   3   7      458.97      459.05      9.90 o 
  -4   3   7      377.19      371.98      7.03 o 
  -3   3   7      434.50      430.01      7.85 o 
  -2   3   7      103.69      102.18      2.60 o 
  -1   3   7        1.72        2.75      0.82 o 
   0   3   7      310.50      296.33      5.55 o 
   1   3   7      198.56      198.64      3.63 o 
   2   3   7      203.43      203.25      3.32 o 
   3   3   7      383.04      369.63      5.42 o 
   4   3   7      385.69      399.87      9.51 o 
   5   3   7      117.53      110.58      4.31 o 
   6   3   7       91.18       92.81      6.76 o 
   7   3   7       25.83       29.42      3.20 o 
   8   3   7       64.22       75.03      5.05 o 
  -9   4   7       86.88       70.32      5.68 o 
  -8   4   7       94.99       93.82      6.51 o 
  -7   4   7      527.26      491.57     13.17 o 
  -6   4   7       65.08       59.41      2.60 o 
  -5   4   7        1.60        1.07      0.67 o 
  -4   4   7      350.57      361.76      6.91 o 
  -3   4   7      161.18      152.27      3.16 o 
  -2   4   7      169.01      164.67      3.66 o 
  -1   4   7      360.36      365.47      6.68 o 
   0   4   7      282.83      275.62      5.31 o 
   1   4   7      160.88      138.90      3.13 o 
   2   4   7      257.79      258.55      4.04 o 
   3   4   7      106.79      101.39      2.02 o 
   4   4   7       22.03       24.26      1.16 o 
   5   4   7       18.41       17.59      1.97 o 
   6   4   7       17.23       14.03      1.90 o 
   7   4   7        1.97        1.26      1.65 o 
   8   4   7       21.33       29.42      3.45 o 
  -9   5   7       17.77       23.84      3.81 o 
  -8   5   7       40.14       41.92      4.49 o 
  -7   5   7      144.45      136.73      8.06 o 
  -6   5   7      170.58      182.46      5.64 o 
  -5   5   7      126.59      120.24      3.29 o 
  -4   5   7      457.76      448.43      7.54 o 
  -3   5   7      103.69      104.15      2.84 o 
  -2   5   7       39.39       36.73      1.62 o 
  -1   5   7       53.13       59.06      3.56 o 
   0   5   7      111.14      106.91      3.30 o 
   1   5   7        9.95       13.30      1.20 o 
   2   5   7      129.16      125.55      3.63 o 
   3   5   7      158.54      150.34      4.09 o 
   4   5   7      306.46      278.27      6.47 o 
   5   5   7       70.10       64.35      4.20 o 
   6   5   7      221.69      214.83      7.26 o 
   7   5   7       54.41       57.48      4.98 o 
  -8   6   7       27.15       23.04      3.81 o 
  -7   6   7       42.22       42.60      4.54 o 
  -6   6   7       57.49       52.43      2.96 o 
  -5   6   7        8.67        7.14      1.44 o 
  -4   6   7      122.84      117.28      3.21 o 
  -3   6   7      176.77      190.36      4.33 o 
  -2   6   7       73.85       68.31      2.32 o 
  -1   6   7       41.95       45.27      3.03 o 
   0   6   7      231.08      216.19      5.36 o 
   1   6   7      147.11      146.74      4.11 o 
   2   6   7      212.88      197.97      5.02 o 
   3   6   7      110.44      116.40      3.56 o 
   4   6   7       14.14       15.34      1.36 o 
   5   6   7      201.12      190.43      8.11 o 
   6   6   7        7.64        5.93      3.41 o 
   7   6   7       52.04       63.21      4.99 o 
  -8   7   7        1.94        3.40      2.38 o 
  -7   7   7       79.85       94.96      6.77 o 
  -6   7   7        0.86        1.31      0.91 o 
  -5   7   7       71.17       66.54      2.76 o 
  -4   7   7       32.17       27.27      1.98 o 
  -3   7   7       86.87       77.43      2.62 o 
  -2   7   7      275.33      263.62      6.41 o 
  -1   7   7       55.40       54.84      2.47 o 
   0   7   7       27.84       31.23      1.88 o 
   1   7   7        5.84        7.53      1.17 o 
   2   7   7       74.46       75.82      3.13 o 
   3   7   7       60.83       58.07      2.49 o 
   4   7   7      278.46      275.11      6.62 o 
   5   7   7       99.23      107.58      3.55 o 
   6   7   7       32.29       31.23      5.57 o 
  -6   8   7        7.03        7.31      1.76 o 
  -5   8   7        6.64        4.37      1.18 o 
  -4   8   7       22.32       20.62      1.79 o 
  -3   8   7       13.93       15.96      1.63 o 
  -2   8   7        8.77        8.64      1.36 o 
  -1   8   7      153.29      145.60      4.50 o 
   0   8   7       15.56       15.36      1.58 o 
   1   8   7      180.04      181.77      5.11 o 
   2   8   7      164.04      164.71      4.78 o 
   3   8   7       21.96       26.21      1.83 o 
   4   8   7       36.05       36.90      2.93 o 
  -5   9   7       80.98       79.82      3.33 o 
  -4   9   7       26.80       28.34      2.93 o 
  -3   9   7       64.34       62.71      3.25 o 
  -2   9   7        6.89        7.31      2.38 o 
  -1   9   7        5.17        6.52      1.29 o 
   0   9   7       82.42       77.61      3.24 o 
   1   9   7       31.48       36.76      3.01 o 
   2   9   7       28.96       27.42      2.01 o 
   3   9   7       58.02       60.78      3.44 o 
  -4  -9   8        6.86        5.39      1.84 o 
  -3  -9   8       48.58       52.24      3.20 o 
  -2  -9   8       35.03       38.52      2.96 o 
  -1  -9   8       18.97       22.38      2.65 o 
   0  -9   8      113.55      139.84      7.31 o 
   1  -9   8       40.69       46.87      4.37 o 
   2  -9   8       60.28       59.69      5.24 o 
  -6  -8   8       64.21       65.73      5.46 o 
  -5  -8   8       33.44       42.67      4.13 o 
  -4  -8   8       24.34       31.24      3.20 o 
  -3  -8   8      182.62      181.97      5.33 o 
  -2  -8   8       60.45       62.94      4.03 o 
  -1  -8   8      162.60      165.35      7.91 o 
   0  -8   8       98.14      103.21      6.17 o 
   1  -8   8       85.24       96.10      6.09 o 
   2  -8   8       10.11        8.45      2.52 o 
   3  -8   8       64.02       68.47      5.61 o 
   4  -8   8       16.59       18.20      3.57 o 
  -7  -7   8       23.58       20.61      3.67 o 
  -6  -7   8        6.94       12.62      2.84 o 
  -5  -7   8      161.73      152.82      8.11 o 
  -4  -7   8       33.47       33.54      2.72 o 
  -3  -7   8       44.35       50.04      2.50 o 
  -2  -7   8       22.78       19.58      1.56 o 
  -1  -7   8       53.44       51.36      4.01 o 
   0  -7   8      220.59      217.37     10.00 o 
   1  -7   8      139.45      139.43      7.62 o 
   2  -7   8      166.85      175.62      9.18 o 
   3  -7   8       10.15        9.61      2.65 o 
   4  -7   8      185.77      195.52     10.53 o 
   5  -7   8       83.13       88.43      6.80 o 
  -8  -6   8       10.21       14.59      3.37 o 
  -7  -6   8       15.81       11.51      3.01 o 
  -6  -6   8      121.99      116.06      3.79 o 
  -5  -6   8       77.47       77.14      3.15 o 
  -4  -6   8      200.72      198.31      5.96 o 
  -3  -6   8      655.88      624.72     26.72 o 
  -2  -6   8      339.46      310.31     12.22 o 
  -1  -6   8      273.61      265.94     11.21 o 
   0  -6   8       53.07       45.46      3.98 o 
   1  -6   8       31.61       32.82      3.57 o 
   2  -6   8       11.07       15.12      2.84 o 
   3  -6   8       68.65       71.73      5.51 o 
   4  -6   8       42.24       47.45      4.81 o 
   5  -6   8       35.82       34.95      4.54 o 
   6  -6   8       80.26       80.13      6.60 o 
  -9  -5   8       44.13       42.82      5.19 o 
  -8  -5   8      197.78      207.12     11.12 o 
  -7  -5   8      214.73      197.56      6.05 o 
  -6  -5   8      111.00      100.95      3.91 o 
  -5  -5   8       65.79       61.18      2.90 o 
  -4  -5   8       91.61       89.88      4.76 o 
  -3  -5   8        8.46        9.47      1.35 o 
  -2  -5   8       37.66       40.15      1.58 o 
  -1  -5   8      243.77      235.67     10.49 o 
   0  -5   8      306.07      272.98     11.63 o 
   1  -5   8      381.75      357.42     14.78 o 
   2  -5   8      363.04      346.94     14.56 o 
   3  -5   8      178.95      181.13      9.22 o 
   4  -5   8      182.58      191.61      9.95 o 
   5  -5   8        6.18        3.57      2.26 o 
   6  -5   8      136.57      129.52      8.64 o 
   7  -5   8       63.52       58.79      6.07 o 
  -9  -4   8       44.41       40.67      5.26 o 
  -8  -4   8       43.46       37.85      2.39 o 
  -7  -4   8       35.35       30.86      2.25 o 
  -6  -4   8      133.70      120.21      4.52 o 
  -5  -4   8      476.62      452.78     15.27 o 
  -4  -4   8      507.03      465.73     10.00 o 
  -3  -4   8      281.17      293.15      9.41 o 
  -2  -4   8      959.12      893.74     21.81 o 
  -1  -4   8       28.62       18.79      2.45 o 
   0  -4   8      245.67      267.71      6.93 o 
   1  -4   8       99.86      103.14      5.85 o 
   2  -4   8       66.44       60.27      4.61 o 
   3  -4   8      325.82      317.52     13.52 o 
   4  -4   8      145.49      142.48      7.99 o 
   5  -4   8       37.36       36.29      4.17 o 
   6  -4   8       70.37       61.70      5.61 o 
   7  -4   8      100.81      107.09      7.74 o 
 -10  -3   8        9.14       11.77      1.71 o 
  -9  -3   8       22.38       27.82      2.34 o 
  -8  -3   8      345.02      321.02      9.63 o 
  -7  -3   8      305.07      288.27      8.73 o 
  -6  -3   8      439.65      415.02     11.48 o 
  -5  -3   8      252.93      240.35     10.66 o 
  -4  -3   8       22.29       16.68      1.31 o 
  -3  -3   8      382.86      387.12     10.37 o 
  -2  -3   8      140.26      134.37      4.49 o 
  -1  -3   8      105.39      111.01      5.66 o 
   0  -3   8      147.87      148.60      6.99 o 
   1  -3   8      458.13      425.67     14.70 o 
   2  -3   8      230.12      214.57      9.81 o 
   3  -3   8      224.73      226.69     10.17 o 
   4  -3   8       82.04       71.82      5.27 o 
   5  -3   8       38.52       43.45      4.37 o 
   6  -3   8        2.49        4.66      2.21 o 
   7  -3   8       12.75        8.52      2.82 o 
   8  -3   8       44.12       47.60      5.46 o 
 -10  -2   8       51.66       54.69      3.41 o 
  -9  -2   8       16.55       16.22      2.06 o 
  -8  -2   8       43.99       45.57      3.30 o 
  -7  -2   8        4.62        3.09      1.21 o 
  -6  -2   8       59.44       61.48      2.42 o 
  -5  -2   8      392.56      385.45      8.44 o 
  -4  -2   8      291.20      279.87      5.58 o 
  -3  -2   8      291.83      282.76      6.54 o 
  -2  -2   8      424.34      372.39     10.00 o 
  -1  -2   8      164.98      159.58      3.95 o 
   0  -2   8       51.05       54.42      2.83 o 
   1  -2   8       60.21       59.56      2.52 o 
   2  -2   8      150.11      158.92      4.72 o 
   3  -2   8      400.19      394.61     23.61 o 
   4  -2   8      470.69      477.16     18.50 o 
   5  -2   8      260.32      256.96     11.34 o 
   6  -2   8      154.81      143.33      8.28 o 
   7  -2   8       11.24       13.13      3.16 o 
   8  -2   8       17.94       17.94      3.74 o 
 -10  -1   8       57.08       49.39      3.34 o 
  -9  -1   8       60.18       64.40      3.65 o 
  -8  -1   8      506.17      500.83     13.65 o 
  -7  -1   8      251.81      249.04      6.67 o 
  -6  -1   8       61.24       61.08      2.17 o 
  -5  -1   8       63.72       60.48      2.07 o 
  -4  -1   8       31.06       27.08      1.34 o 
  -3  -1   8       43.12       40.39      1.56 o 
  -2  -1   8       63.78       62.31      1.92 o 
  -1  -1   8      304.24      309.98      5.78 o 
   0  -1   8      209.72      229.33      7.04 o 
   1  -1   8      450.80      428.96      8.69 o 
   2  -1   8       82.14       79.53      3.36 o 
   3  -1   8      629.97      627.12     22.67 o 
   4  -1   8      296.74      289.32      7.81 o 
   5  -1   8      112.17      120.06      6.80 o 
   6  -1   8       37.57       47.33      4.39 o 
   7  -1   8       76.06       74.01      5.78 o 
 -10   0   8       50.58       58.92      7.52 o 
  -9   0   8       36.01       27.58      4.72 o 
  -8   0   8      342.24      307.34      7.48 o 
  -7   0   8       18.29       19.16      1.75 o 
  -6   0   8        0.32        0.04      0.53 o 
  -5   0   8      169.78      163.27      3.82 o 
  -4   0   8       58.45       60.92      2.00 o 
  -3   0   8       12.34       12.66      1.56 o 
  -2   0   8      403.04      353.24      5.89 o 
  -1   0   8       27.50       28.92      1.25 o 
   0   0   8     2304.93     2264.93     35.90 o 
   1   0   8      165.64      160.87      3.47 o 
   2   0   8       27.25       30.02      1.51 o 
   3   0   8      228.34      210.00      4.18 o 
   4   0   8      164.70      165.52      4.30 o 
   5   0   8      386.95      357.25     14.49 o 
   6   0   8      188.45      181.56      9.08 o 
 -10   1   8       58.58       45.10      5.07 o 
  -9   1   8       60.31       77.16      5.87 o 
  -8   1   8      507.71      498.26     14.47 o 
  -7   1   8      249.96      250.65      6.34 o 
  -6   1   8       65.63       64.84      4.03 o 
  -5   1   8       65.46       61.38      2.40 o 
  -4   1   8       29.83       28.62      2.00 o 
  -3   1   8       43.04       38.24      1.54 o 
  -2   1   8       63.70       62.78      1.75 o 
  -1   1   8      300.34      303.67      5.76 o 
   0   1   8      210.60      234.03      5.37 o 
   1   1   8      458.30      430.10      7.65 o 
   2   1   8       84.25       84.79      2.73 o 
   3   1   8      622.61      634.43     10.87 o 
   4   1   8      295.82      280.78      5.48 o 
   5   1   8      108.69      113.51      3.46 o 
   6   1   8       37.35       44.38      2.65 o 
   7   1   8       75.97       80.51      4.90 o 
  -9   2   8       17.08       21.57      2.31 o 
  -8   2   8       44.07       48.76      3.09 o 
  -7   2   8        5.02        6.84      1.40 o 
  -6   2   8       57.16       60.64      2.17 o 
  -5   2   8      395.69      388.69      7.47 o 
  -4   2   8      281.17      277.05      6.52 o 
  -3   2   8      294.85      290.10      5.64 o 
  -2   2   8      428.71      383.94      7.07 o 
  -1   2   8      163.24      154.08      3.10 o 
   0   2   8       52.09       56.26      1.61 o 
   1   2   8       58.88       61.15      2.22 o 
   2   2   8      150.13      153.09      3.10 o 
   3   2   8      401.57      378.56      7.11 o 
   4   2   8      476.05      481.01     10.01 o 
   5   2   8      255.16      235.80      8.94 o 
   6   2   8      151.37      153.50      7.33 o 
   7   2   8        9.56        8.62      2.11 o 
  -9   3   8       20.95       27.89      3.81 o 
  -8   3   8      347.46      337.92      9.95 o 
  -7   3   8      304.33      300.96      7.29 o 
  -6   3   8      440.52      429.30     11.39 o 
  -5   3   8      252.39      229.49      5.88 o 
  -4   3   8       22.70       18.43      1.22 o 
  -3   3   8      383.09      392.22      6.53 o 
  -2   3   8      139.29      129.28      3.14 o 
  -1   3   8      106.47      106.70      2.74 o 
   0   3   8      148.55      134.37      2.84 o 
   1   3   8      456.56      437.48      6.99 o 
   2   3   8      225.01      219.20      3.65 o 
   3   3   8      218.20      215.23      4.56 o 
   4   3   8       80.24       76.97      2.78 o 
   5   3   8       36.68       34.77      2.45 o 
   6   3   8        2.39        2.33      1.63 o 
   7   3   8       12.74       14.69      2.62 o 
   8   3   8       43.93       45.75      4.15 o 
  -9   4   8       43.26       32.91      4.34 o 
  -8   4   8       43.79       34.20      4.03 o 
  -7   4   8       35.91       33.19      5.55 o 
  -6   4   8      130.11      120.63      4.81 o 
  -5   4   8      471.49      446.14      8.40 o 
  -4   4   8      504.13      486.31      8.82 o 
  -3   4   8      279.97      268.42      5.00 o 
  -2   4   8      965.01      930.64     15.34 o 
  -1   4   8       28.40       24.40      2.20 o 
   0   4   8      242.75      255.00      5.18 o 
   1   4   8       98.19       96.44      2.31 o 
   2   4   8       66.23       59.52      1.80 o 
   3   4   8      326.88      317.73      9.34 o 
   4   4   8      141.69      138.74      5.11 o 
   5   4   8       37.24       33.10      3.34 o 
   6   4   8       67.43       63.72      5.15 o 
   7   4   8      103.13      102.07      6.41 o 
  -9   5   8       43.00       39.69      4.73 o 
  -8   5   8      198.55      208.19     10.63 o 
  -7   5   8      209.34      191.37      9.90 o 
  -6   5   8      112.35      103.85      3.49 o 
  -5   5   8       66.92       60.14      3.20 o 
  -4   5   8       91.15       91.16      2.47 o 
  -3   5   8        8.53       11.08      1.10 o 
  -2   5   8       38.10       38.92      1.73 o 
  -1   5   8      244.60      254.63      5.87 o 
   0   5   8      302.99      279.52      5.59 o 
   1   5   8      381.69      373.36      8.94 o 
   2   5   8      352.99      356.29      6.73 o 
   3   5   8      174.36      180.02      6.36 o 
   4   5   8      185.50      193.66      5.11 o 
   5   5   8        6.66        6.53      1.62 o 
   6   5   8      138.08      141.36      6.47 o 
   7   5   8       63.70       67.99      5.46 o 
  -8   6   8       10.23        7.06      2.65 o 
  -7   6   8       16.14       13.59      3.06 o 
  -6   6   8      119.12      117.40      6.04 o 
  -5   6   8       78.75       74.56      3.90 o 
  -4   6   8      193.31      183.79      6.81 o 
  -3   6   8      663.89      654.72     11.83 o 
  -2   6   8      340.72      343.15      7.60 o 
  -1   6   8      272.21      268.60      5.60 o 
   0   6   8       51.19       53.87      2.00 o 
   1   6   8       30.62       29.59      1.55 o 
   2   6   8       11.23       14.24      1.39 o 
   3   6   8       67.25       69.57      2.75 o 
   4   6   8       43.60       44.84      2.65 o 
   5   6   8       33.58       40.25      2.27 o 
   6   6   8       79.13       75.31      4.22 o 
  -7   7   8       24.92       27.02      4.15 o 
  -6   7   8        7.72        6.12      1.27 o 
  -5   7   8      162.92      155.46      4.64 o 
  -4   7   8       32.60       35.50      2.16 o 
  -3   7   8       44.11       48.66      2.15 o 
  -2   7   8       22.97       21.42      1.50 o 
  -1   7   8       54.70       54.05      2.18 o 
   0   7   8      218.13      219.85      7.51 o 
   1   7   8      138.63      135.71      4.21 o 
   2   7   8      166.71      174.56      4.91 o 
   3   7   8        8.90       11.05      1.36 o 
   4   7   8      187.76      198.60      5.43 o 
   5   7   8       83.28       82.19      3.79 o 
  -6   8   8       63.55       68.30      6.23 o 
  -5   8   8       35.06       45.08      2.52 o 
  -4   8   8       25.88       29.45      2.13 o 
  -3   8   8      182.97      181.81      6.75 o 
  -2   8   8       61.40       59.91      2.45 o 
  -1   8   8      161.73      164.45      4.94 o 
   0   8   8      101.10      104.38      3.72 o 
   1   8   8       84.66       83.48      3.31 o 
   2   8   8       10.19        7.69      1.33 o 
   3   8   8       64.98       63.16      2.85 o 
   4   8   8       16.24       18.49      1.72 o 
  -4   9   8        6.78        7.99      1.49 o 
  -3   9   8       48.71       51.80      2.80 o 
  -2   9   8       34.41       39.89      2.48 o 
  -1   9   8       20.06       22.01      1.98 o 
   0   9   8      112.43      132.36      7.10 o 
   1   9   8       40.77       42.70      2.65 o 
   2   9   8       61.94       65.14      3.97 o 
  -2  -9   9       43.65       50.85      3.76 o 
  -1  -9   9       65.19       66.73      4.83 o 
   0  -9   9       72.74       80.03      5.58 o 
  -5  -8   9       30.89       37.57      3.91 o 
  -4  -8   9       19.15       19.33      2.31 o 
  -3  -8   9       50.13       49.35      4.70 o 
  -2  -8   9       21.63       21.58      2.69 o 
  -1  -8   9        7.84       10.70      2.38 o 
   0  -8   9        1.07        2.69      1.82 o 
   1  -8   9       42.14       48.30      4.61 o 
   2  -8   9       22.30       21.41      3.62 o 
   3  -8   9      115.40      132.75      8.50 o 
  -7  -7   9       10.79       10.15      2.99 o 
  -6  -7   9       17.20       19.47      3.35 o 
  -5  -7   9      133.36      130.11      4.47 o 
  -4  -7   9       49.91       55.42      3.17 o 
  -3  -7   9      191.25      177.31      6.58 o 
  -2  -7   9       32.70       35.46      3.35 o 
  -1  -7   9       30.92       31.02      3.37 o 
   0  -7   9      121.64      124.01      6.99 o 
   1  -7   9      122.63      127.63      7.35 o 
   2  -7   9      225.19      226.59     11.26 o 
   3  -7   9        8.68       15.17      3.33 o 
   4  -7   9       79.65       93.35      7.09 o 
  -8  -6   9       17.76       15.44      3.50 o 
  -7  -6   9       98.93       93.45      6.77 o 
  -6  -6   9      113.86      120.21      4.30 o 
  -5  -6   9      144.38      136.13      4.86 o 
  -4  -6   9      276.53      273.95      8.90 o 
  -3  -6   9       18.85       23.38      1.90 o 
  -2  -6   9       42.46       40.56      2.36 o 
  -1  -6   9       51.48       57.41      4.37 o 
   0  -6   9       49.17       52.75      4.34 o 
   1  -6   9      146.72      138.36      7.69 o 
   2  -6   9       84.86       96.87      6.36 o 
   3  -6   9      160.41      146.63      8.62 o 
   4  -6   9      369.32      392.86     16.99 o 
   5  -6   9       33.05       31.58      4.54 o 
  -8  -5   9       38.02       36.14      2.57 o 
  -7  -5   9       24.43       24.31      1.98 o 
  -6  -5   9       27.48       27.68      2.15 o 
  -5  -5   9       23.25       20.91      1.91 o 
  -4  -5   9      214.06      209.03      6.62 o 
  -3  -5   9      188.76      179.42      5.92 o 
  -2  -5   9      299.11      292.06     14.15 o 
  -1  -5   9      392.05      391.96     15.12 o 
   0  -5   9      251.06      250.55     10.95 o 
   1  -5   9      100.33       97.38      6.14 o 
   2  -5   9       64.07       68.52      5.24 o 
   3  -5   9       26.76       26.48      3.62 o 
   4  -5   9       12.43        7.09      2.45 o 
   5  -5   9       34.90       33.64      4.44 o 
   6  -5   9       59.00       74.37      6.29 o 
  -9  -4   9       31.16       36.11      2.53 o 
  -8  -4   9      100.95      101.23      4.33 o 
  -7  -4   9      260.13      266.30      8.19 o 
  -6  -4   9       32.62       29.85      2.29 o 
  -5  -4   9      148.52      148.57      5.28 o 
  -4  -4   9      260.90      242.96      7.40 o 
  -3  -4   9      312.29      304.70      8.68 o 
  -2  -4   9       13.00       13.75      1.22 o 
  -1  -4   9      400.82      364.90     14.88 o 
   0  -4   9      247.88      253.19     10.92 o 
   1  -4   9      648.81      624.74     23.01 o 
   2  -4   9      202.21      192.03      9.37 o 
   3  -4   9       12.80       11.99      2.79 o 
   4  -4   9       33.64       43.84      4.49 o 
   5  -4   9      139.17      148.94      8.74 o 
   6  -4   9       53.64       71.12      5.95 o 
   7  -4   9       78.28       93.04      7.18 o 
  -9  -3   9      133.03      128.10      5.27 o 
  -8  -3   9       14.21       15.43      2.34 o 
  -7  -3   9       67.76       73.45      7.65 o 
  -6  -3   9       37.79       34.78      2.47 o 
  -5  -3   9       51.74       48.90      2.90 o 
  -4  -3   9       20.54       14.74      1.70 o 
  -3  -3   9      518.49      502.29     13.18 o 
  -2  -3   9      473.45      441.64      9.32 o 
  -1  -3   9     1024.00     1011.74     23.08 o 
   0  -3   9      131.70      118.43      6.55 o 
   1  -3   9       66.41       63.37      5.02 o 
   2  -3   9       69.55       75.42      5.17 o 
   3  -3   9       29.84       37.31      3.88 o 
   4  -3   9       50.46       40.39      4.34 o 
   5  -3   9       69.72       69.25      5.51 o 
   6  -3   9       10.63        7.84      2.77 o 
   7  -3   9       29.04       36.41      4.78 o 
 -10  -2   9       45.02       49.82      3.40 o 
  -9  -2   9       75.08       84.53      4.19 o 
  -8  -2   9       46.92       50.43      3.23 o 
  -7  -2   9      226.48      219.46      7.32 o 
  -6  -2   9       55.10       56.12      2.46 o 
  -5  -2   9      111.08      111.61      4.48 o 
  -4  -2   9      152.75      158.73      3.75 o 
  -3  -2   9      497.58      480.33     10.26 o 
  -2  -2   9      212.16      198.40      5.02 o 
  -1  -2   9       58.02       59.47      2.73 o 
   0  -2   9        0.66        0.67      1.09 o 
   1  -2   9      176.15      184.67      5.44 o 
   2  -2   9      178.03      167.65      5.16 o 
   3  -2   9      111.92      107.65      6.41 o 
   4  -2   9       81.58       77.70      5.63 o 
   5  -2   9       38.97       42.02      4.30 o 
   6  -2   9       23.71       26.75      3.81 o 
   7  -2   9       22.45       21.41      3.86 o 
 -10  -1   9      105.41      105.79      5.09 o 
  -9  -1   9       32.02       30.04      2.70 o 
  -8  -1   9       64.21       60.04      3.51 o 
  -7  -1   9      190.30      201.57      5.40 o 
  -6  -1   9       10.02       10.66      1.11 o 
  -5  -1   9       96.92      100.98      3.55 o 
  -4  -1   9      188.00      187.04      4.23 o 
  -3  -1   9       14.85       10.90      0.98 o 
  -2  -1   9       25.75       29.90      1.26 o 
  -1  -1   9     1002.43      976.59     16.11 o 
   0  -1   9      132.82      145.53      5.67 o 
   1  -1   9      155.02      150.66      4.00 o 
   2  -1   9       21.45       23.39      2.04 o 
   3  -1   9       30.06       29.94      2.15 o 
   4  -1   9       34.73       38.38      3.88 o 
   5  -1   9       11.19       10.32      2.57 o 
   6  -1   9        4.19        6.68      2.35 o 
   7  -1   9       49.82       45.83      4.90 o 
 -10   0   9       19.81       21.88      2.59 o 
  -9   0   9       38.51       37.06      3.01 o 
  -8   0   9      348.89      345.21     10.41 o 
  -7   0   9      225.47      224.11      5.92 o 
  -6   0   9        4.26        6.13      1.10 o 
  -5   0   9       63.57       60.16      2.15 o 
  -4   0   9        3.71        4.61      0.78 o 
  -3   0   9       86.29       89.85      2.55 o 
  -2   0   9       94.50      107.76      2.79 o 
  -1   0   9       31.18       33.86      1.47 o 
   0   0   9     1566.02     1586.71     25.64 o 
   1   0   9       14.17       18.45      1.26 o 
   2   0   9      221.18      214.49      5.05 o 
   3   0   9      420.93      406.16      7.37 o 
   4   0   9        1.35        0.29      1.36 o 
   5   0   9       31.12       32.04      3.64 o 
   6   0   9       30.15       28.76      3.69 o 
 -10   1   9      109.06      127.00      8.11 o 
  -9   1   9       32.74       28.64      4.03 o 
  -8   1   9       66.97       61.03      4.19 o 
  -7   1   9      188.37      188.02      6.72 o 
  -6   1   9       10.07        9.01      1.32 o 
  -5   1   9       95.09       97.87      4.07 o 
  -4   1   9      186.41      187.97      4.29 o 
  -3   1   9       16.25       13.07      1.04 o 
  -2   1   9       27.14       28.98      1.26 o 
  -1   1   9     1009.66      956.46     16.15 o 
   0   1   9      125.40      132.07      2.90 o 
   1   1   9      157.91      152.89      3.14 o 
   2   1   9       21.67       19.89      1.19 o 
   3   1   9       29.10       27.86      1.37 o 
   4   1   9       34.72       37.03      1.52 o 
   5   1   9       10.95        9.13      1.54 o 
   6   1   9        4.17        3.16      1.63 o 
  -9   2   9       76.12       69.40      5.83 o 
  -8   2   9       47.54       56.76      3.44 o 
  -7   2   9      229.59      227.95      7.37 o 
  -6   2   9       53.94       62.34      3.63 o 
  -5   2   9      113.00      112.84      3.11 o 
  -4   2   9      148.48      154.22      3.77 o 
  -3   2   9      502.95      485.50     11.12 o 
  -2   2   9      214.56      208.47      3.98 o 
  -1   2   9       58.18       54.71      1.71 o 
   0   2   9        0.76        0.94      0.59 o 
   1   2   9      174.44      171.13      3.91 o 
   2   2   9      175.99      169.93      3.87 o 
   3   2   9      105.70      106.84      3.40 o 
   4   2   9       86.61       88.87      3.06 o 
   5   2   9       39.82       39.90      2.58 o 
   6   2   9       23.32       26.70      3.13 o 
   7   2   9       21.26       26.09      3.13 o 
  -9   3   9      134.83      137.00      7.94 o 
  -8   3   9       15.03       15.91      2.13 o 
  -7   3   9       68.67       73.96      5.92 o 
  -6   3   9       37.78       37.23      2.10 o 
  -5   3   9       51.14       50.17      2.40 o 
  -4   3   9       20.55       16.06      1.24 o 
  -3   3   9      518.01      512.52      8.30 o 
  -2   3   9      468.54      444.15      8.14 o 
  -1   3   9     1023.19      970.17     16.35 o 
   0   3   9      129.27      122.09      2.76 o 
   1   3   9       66.66       61.90      1.84 o 
   2   3   9       70.72       72.73      2.15 o 
   3   3   9       30.93       33.18      1.57 o 
   4   3   9       50.34       47.69      4.36 o 
   5   3   9       69.26       66.72      3.43 o 
   6   3   9       11.19       13.42      2.55 o 
   7   3   9       29.74       39.20      3.93 o 
  -9   4   9       32.49       42.38      4.78 o 
  -8   4   9       97.40      103.74      6.87 o 
  -7   4   9      265.79      265.66      8.52 o 
  -6   4   9       31.17       35.65      2.68 o 
  -5   4   9      150.57      148.89      4.38 o 
  -4   4   9      257.64      243.33      4.78 o 
  -3   4   9      309.45      306.04      7.45 o 
  -2   4   9       13.27       13.89      1.18 o 
  -1   4   9      400.40      389.26      7.31 o 
   0   4   9      245.32      246.33      6.90 o 
   1   4   9      640.84      626.99      9.83 o 
   2   4   9      199.27      187.16      3.75 o 
   3   4   9       13.82       13.13      1.07 o 
   4   4   9       36.20       39.74      2.15 o 
   5   4   9      141.24      145.79      5.66 o 
   6   4   9       51.09       48.76      4.54 o 
   7   4   9       79.01       78.16      5.83 o 
  -8   5   9       39.90       31.39      4.22 o 
  -7   5   9       24.63       24.49      3.64 o 
  -6   5   9       27.73       28.53      1.96 o 
  -5   5   9       23.54       22.78      1.57 o 
  -4   5   9      214.06      211.29      5.72 o 
  -3   5   9      192.99      190.00      4.40 o 
  -2   5   9      290.84      295.45      9.39 o 
  -1   5   9      384.94      378.34      7.34 o 
   0   5   9      242.77      242.47      5.16 o 
   1   5   9      105.02      102.58      2.86 o 
   2   5   9       66.86       71.93      2.32 o 
   3   5   9       27.73       26.81      2.16 o 
   4   5   9       12.44        9.49      1.31 o 
   5   5   9       34.22       30.73      2.75 o 
   6   5   9       57.80       59.52      5.27 o 
  -8   6   9       16.44       15.00      3.50 o 
  -7   6   9       99.97       97.09      6.82 o 
  -6   6   9      112.55      111.33      3.85 o 
  -5   6   9      148.17      136.99      4.30 o 
  -4   6   9      269.35      258.31      8.12 o 
  -3   6   9       17.68       21.58      1.53 o 
  -2   6   9       42.43       42.28      2.54 o 
  -1   6   9       51.62       54.53      2.14 o 
   0   6   9       48.49       47.91      2.00 o 
   1   6   9      143.36      135.69      5.09 o 
   2   6   9       84.23       89.54      3.29 o 
   3   6   9      158.03      154.94      4.57 o 
   4   6   9      374.09      387.34      8.93 o 
   5   6   9       34.57       34.91      3.59 o 
  -7   7   9       10.95       16.47      4.25 o 
  -6   7   9       17.18       22.16      1.91 o 
  -5   7   9      132.16      132.10      4.31 o 
  -4   7   9       51.04       49.95      2.62 o 
  -3   7   9      191.31      179.03      5.17 o 
  -2   7   9       31.56       33.49      1.84 o 
  -1   7   9       33.82       33.33      1.83 o 
   0   7   9      116.79      113.34      3.86 o 
   1   7   9      123.93      118.80      3.98 o 
   2   7   9      225.43      234.19      6.17 o 
   3   7   9        8.39        9.15      2.48 o 
   4   7   9       79.37       88.44      3.48 o 
  -5   8   9       28.77       29.55      2.41 o 
  -4   8   9       17.74       13.87      1.75 o 
  -3   8   9       52.12       51.64      2.74 o 
  -2   8   9       21.39       20.27      1.90 o 
  -1   8   9        7.90        9.96      1.50 o 
   0   8   9        0.98        1.61      1.05 o 
   1   8   9       43.52       43.12      2.49 o 
   2   8   9       21.39       24.24      2.00 o 
   3   8   9      117.20      138.34      4.56 o 
  -2   9   9       42.91       52.47      2.91 o 
  -1   9   9       68.43       75.97      3.43 o 
   0   9   9       72.66       85.49      4.46 o 
  -4  -8  10        5.76        8.81      1.35 o 
  -3  -8  10       34.68       37.04      3.35 o 
  -2  -8  10       23.30       23.33      3.06 o 
  -1  -8  10        0.17        2.28      1.82 o 
   0  -8  10       36.15       34.90      4.03 o 
   1  -8  10      119.65      124.06      7.79 o 
   2  -8  10       16.49       19.10      3.64 o 
  -6  -7  10       29.98       42.70      4.44 o 
  -5  -7  10      117.81      112.73      4.35 o 
  -4  -7  10       53.69       49.85      2.77 o 
  -3  -7  10       16.51       18.21      3.69 o 
  -2  -7  10       36.14       34.06      3.57 o 
  -1  -7  10       51.56       49.98      4.37 o 
   0  -7  10       32.44       32.57      3.84 o 
   1  -7  10       21.11       18.91      3.35 o 
   2  -7  10       55.78       50.05      5.00 o 
   3  -7  10       22.51       23.86      3.96 o 
  -7  -6  10       14.30       15.67      1.66 o 
  -6  -6  10        7.95        9.57      1.48 o 
  -5  -6  10       14.58       16.13      3.17 o 
  -4  -6  10       35.20       35.90      3.05 o 
  -3  -6  10       37.84       46.60      2.69 o 
  -2  -6  10       12.55       12.89      2.48 o 
  -1  -6  10       83.20       85.08      5.53 o 
   0  -6  10      133.87      142.80      7.84 o 
   1  -6  10      115.25      111.34      6.94 o 
   2  -6  10       77.96       69.28      5.75 o 
   3  -6  10       33.44       31.73      4.30 o 
   4  -6  10       15.01       15.27      3.57 o 
   5  -6  10       55.40       54.95      5.78 o 
  -8  -5  10       58.07       61.68      3.21 o 
  -7  -5  10       48.25       53.94      3.08 o 
  -6  -5  10      111.35      119.22      4.77 o 
  -5  -5  10       13.77       11.20      1.65 o 
  -4  -5  10      135.13      143.58      5.16 o 
  -3  -5  10      111.11      108.18      4.39 o 
  -2  -5  10       38.18       34.22      2.30 o 
  -1  -5  10      129.02      125.27      7.21 o 
   0  -5  10        9.58        6.12      2.14 o 
   1  -5  10       75.11       70.76      5.36 o 
   2  -5  10       27.01       28.04      3.71 o 
   3  -5  10      194.63      201.39     10.41 o 
   4  -5  10       54.12       42.94      4.88 o 
   5  -5  10       89.36      102.04      7.31 o 
  -9  -4  10       10.32       13.81      1.88 o 
  -8  -4  10      132.97      138.70      5.49 o 
  -7  -4  10      247.68      231.17      7.72 o 
  -6  -4  10       19.77       21.04      2.10 o 
  -5  -4  10      254.93      241.28     16.63 o 
  -4  -4  10       75.69       70.10      4.10 o 
  -3  -4  10       75.21       73.96      3.47 o 
  -2  -4  10       92.14       86.33      2.95 o 
  -1  -4  10      587.04      554.18     20.87 o 
   0  -4  10      156.20      173.41      8.67 o 
   1  -4  10       46.45       45.51      4.27 o 
   2  -4  10       99.00       96.66      6.48 o 
   3  -4  10        6.69        4.08      2.11 o 
   4  -4  10       85.55       95.42      6.65 o 
   5  -4  10        2.27        2.57      2.26 o 
   6  -4  10       14.40       14.86      3.52 o 
  -9  -3  10       29.53       31.32      2.73 o 
  -8  -3  10      243.06      253.48      8.37 o 
  -7  -3  10       42.35       42.98      2.93 o 
  -6  -3  10       68.18       70.02      3.59 o 
  -5  -3  10      453.37      452.26     12.40 o 
  -4  -3  10       43.72       37.33      2.53 o 
  -3  -3  10     1232.64     1178.52     28.29 o 
  -2  -3  10      249.03      240.80      5.84 o 
  -1  -3  10      206.42      225.55      6.62 o 
   0  -3  10      100.49       92.95      6.95 o 
   1  -3  10      298.80      272.47     12.11 o 
   2  -3  10        6.78        7.48      2.21 o 
   3  -3  10      134.01      141.97      8.01 o 
   4  -3  10      105.71      108.72      7.11 o 
   5  -3  10       12.85       14.64      3.28 o 
   6  -3  10      108.40      110.56      7.74 o 
  -9  -2  10      213.97      216.48      7.76 o 
  -8  -2  10      167.99      162.09      9.18 o 
  -7  -2  10      290.86      281.59      8.89 o 
  -6  -2  10       79.94       71.53      3.13 o 
  -5  -2  10       62.94       58.85      2.86 o 
  -4  -2  10       24.35       23.27      1.43 o 
  -3  -2  10      377.72      354.30     12.33 o 
  -2  -2  10      364.80      373.76      8.17 o 
  -1  -2  10      204.63      191.53      6.12 o 
   0  -2  10      253.50      243.28      7.30 o 
   1  -2  10      161.21      163.05      5.32 o 
   2  -2  10      148.07      151.83      8.01 o 
   3  -2  10       59.46       56.58      4.68 o 
   4  -2  10      119.50      115.69      7.28 o 
   5  -2  10       39.62       39.47      4.44 o 
   6  -2  10        2.62        4.34      2.40 o 
   7  -2  10       19.65       16.87      3.76 o 
 -10  -1  10       10.76       12.74      2.29 o 
  -9  -1  10       18.69       23.54      6.71 o 
  -8  -1  10      121.28      112.35      5.13 o 
  -7  -1  10       87.55       91.80      4.74 o 
  -6  -1  10      595.40      595.63     10.91 o 
  -5  -1  10      197.92      190.27     11.81 o 
  -4  -1  10      954.45      932.84     15.96 o 
  -3  -1  10      269.82      261.65      5.64 o 
  -2  -1  10      129.45      121.64      3.83 o 
  -1  -1  10      382.93      398.16      8.65 o 
   0  -1  10       67.36       73.55      4.24 o 
   1  -1  10       60.96       77.06      3.54 o 
   2  -1  10        3.57        4.19      1.74 o 
   3  -1  10       97.65       87.50      5.87 o 
   4  -1  10       45.66       43.96      4.34 o 
   5  -1  10       45.56       45.25      4.59 o 
   6  -1  10      127.57      128.14      7.91 o 
 -10   0  10       30.42       28.83      5.16 o 
  -9   0  10       85.30       89.29      4.61 o 
  -8   0  10      417.80      411.22     12.73 o 
  -7   0  10      470.40      475.31     10.68 o 
  -6   0  10        9.13        5.86      0.97 o 
  -5   0  10      112.97      104.59      3.07 o 
  -4   0  10      202.29      192.16      4.45 o 
  -3   0  10      136.28      129.78      3.00 o 
  -2   0  10      618.92      585.43     10.43 o 
  -1   0  10       88.74       85.24      2.50 o 
   0   0  10       30.67       29.76      1.44 o 
   1   0  10        0.11       -0.14      0.65 o 
   2   0  10      283.33      290.96      6.55 o 
   3   0  10      611.34      638.95     15.98 o 
   4   0  10       52.41       60.00      4.73 o 
   5   0  10       97.05       90.30      6.26 o 
   6   0  10       39.45       41.92      4.51 o 
 -10   1  10       11.32       10.31      3.62 o 
  -9   1  10       18.52       21.58      8.87 o 
  -8   1  10      120.77      126.55      5.88 o 
  -7   1  10       90.33       91.51      3.53 o 
  -6   1  10      593.65      571.16     12.53 o 
  -5   1  10      197.42      182.84      4.42 o 
  -4   1  10      949.55      916.80     22.86 o 
  -3   1  10      280.58      269.45      6.65 o 
  -2   1  10      133.98      124.84      3.21 o 
  -1   1  10      389.23      402.81      7.60 o 
   0   1  10       65.54       67.02      2.21 o 
   1   1  10       61.24       69.10      2.40 o 
   2   1  10        3.76        2.41      0.74 o 
   3   1  10       99.41       96.53      2.68 o 
   4   1  10       46.77       51.04      2.99 o 
   5   1  10       46.37       47.10      2.91 o 
  -9   2  10      217.22      229.65     11.58 o 
  -8   2  10      167.18      169.41      6.44 o 
  -7   2  10      291.09      285.56     10.05 o 
  -6   2  10       77.18       72.76      3.72 o 
  -5   2  10       65.03       59.51      3.82 o 
  -4   2  10       24.73       25.52      1.72 o 
  -3   2  10      378.35      358.86      7.08 o 
  -2   2  10      362.63      361.45      7.05 o 
  -1   2  10      209.90      201.73      4.45 o 
   0   2  10      261.35      262.45      5.36 o 
   1   2  10      166.51      171.38      4.02 o 
   2   2  10      152.46      152.99      3.72 o 
   3   2  10       57.85       59.08      3.52 o 
   4   2  10      121.33      126.79      3.30 o 
   5   2  10       39.81       43.35      3.93 o 
   6   2  10        2.59        2.14      1.70 o 
   7   2  10       20.25       17.04      2.86 o 
  -9   3  10       29.46       39.20      4.51 o 
  -8   3  10      244.32      259.20      9.48 o 
  -7   3  10       40.75       43.40      3.11 o 
  -6   3  10       70.60       65.07      4.28 o 
  -5   3  10      451.03      449.96     18.35 o 
  -4   3  10       41.41       38.37      2.59 o 
  -3   3  10     1244.12     1194.94     19.69 o 
  -2   3  10      252.99      241.31      5.17 o 
  -1   3  10      212.18      217.89      4.81 o 
   0   3  10      102.50       95.01      2.70 o 
   1   3  10      298.49      282.15      5.79 o 
   2   3  10        6.96        6.18      0.95 o 
   3   3  10      137.65      134.81      3.75 o 
   4   3  10      106.68      112.96      4.65 o 
   5   3  10       11.24        8.23      2.40 o 
   6   3  10      108.69      115.22      6.85 o 
  -9   4  10        9.33        7.74      2.79 o 
  -8   4  10      133.63      150.49      8.71 o 
  -7   4  10      248.88      253.76     11.15 o 
  -6   4  10       18.83       18.40      2.21 o 
  -5   4  10      255.69      254.05      6.39 o 
  -4   4  10       74.93       77.92      2.62 o 
  -3   4  10       74.52       76.52      2.62 o 
  -2   4  10       92.69       95.22      2.83 o 
  -1   4  10      585.92      561.91     10.16 o 
   0   4  10      162.25      168.02      3.60 o 
   1   4  10       48.04       45.45      1.81 o 
   2   4  10      103.99      100.08      2.88 o 
   3   4  10        5.97        6.80      1.41 o 
   4   4  10       87.73       83.14      5.98 o 
   5   4  10        2.06        1.46      1.31 o 
   6   4  10       14.28       14.42      2.99 o 
  -8   5  10       57.90       53.26      5.51 o 
  -7   5  10       47.58       51.19      5.10 o 
  -6   5  10      112.90      120.34      5.83 o 
  -5   5  10       12.57       11.97      1.38 o 
  -4   5  10      133.53      132.08      4.20 o 
  -3   5  10      114.85      118.99      3.34 o 
  -2   5  10       39.07       39.18      1.87 o 
  -1   5  10      132.81      134.30      3.55 o 
   0   5  10        9.22        6.49      0.97 o 
   1   5  10       75.24       76.13      2.83 o 
   2   5  10       27.64       25.88      1.88 o 
   3   5  10      195.18      195.73      5.45 o 
   4   5  10       57.01       51.50      2.58 o 
   5   5  10       85.44       83.22      4.42 o 
  -7   6  10       15.53       23.81      3.84 o 
  -6   6  10        8.51       11.62      1.55 o 
  -5   6  10       14.75       16.18      2.93 o 
  -4   6  10       35.07       36.51      2.25 o 
  -3   6  10       38.60       40.21      2.34 o 
  -2   6  10       12.07       13.69      1.33 o 
  -1   6  10       80.11       78.00      2.69 o 
   0   6  10      138.71      134.43      3.66 o 
   1   6  10      113.64      108.94      3.81 o 
   2   6  10       81.42       79.23      3.18 o 
   3   6  10       31.24       34.03      3.39 o 
   4   6  10       15.18       15.17      2.12 o 
   5   6  10       56.31       53.87      3.83 o 
  -6   7  10       28.43       33.98      2.36 o 
  -5   7  10      115.31      115.03      4.12 o 
  -4   7  10       54.19       47.29      3.44 o 
  -3   7  10       17.89       20.12      1.87 o 
  -2   7  10       37.95       38.04      2.35 o 
  -1   7  10       53.64       50.73      2.95 o 
   0   7  10       31.38       31.50      2.19 o 
   1   7  10       21.36       22.19      1.91 o 
   2   7  10       56.24       49.08      2.65 o 
   3   7  10       23.36       25.01      2.04 o 
  -4   8  10        5.86       11.02      1.62 o 
  -3   8  10       34.03       33.04      2.38 o 
  -2   8  10       24.41       27.11      3.29 o 
  -1   8  10        0.07        1.35      1.08 o 
   0   8  10       37.26       36.93      2.47 o 
   1   8  10      118.73      123.84      4.37 o 
   2   8  10       15.55       17.41      3.45 o 
  -3  -8  11       41.52       42.75      3.91 o 
  -2  -8  11        1.95        0.02      1.55 o 
  -1  -8  11       34.85       32.26      3.88 o 
   0  -8  11       39.93       46.77      4.73 o 
  -5  -7  11       71.16       70.23      4.08 o 
  -4  -7  11       10.48       14.24      2.12 o 
  -3  -7  11       47.41       44.49      2.70 o 
  -2  -7  11       47.32       44.47      4.22 o 
  -1  -7  11        3.50        0.39      1.70 o 
   0  -7  11       27.87       32.82      4.05 o 
   1  -7  11       11.24       11.00      3.06 o 
   2  -7  11       13.52       20.61      3.74 o 
  -7  -6  11       31.34       34.66      2.53 o 
  -6  -6  11       15.98       14.91      3.11 o 
  -5  -6  11       14.15       14.96      3.07 o 
  -4  -6  11       21.43       19.27      3.51 o 
  -3  -6  11      265.50      246.63      7.81 o 
  -2  -6  11       14.30       15.58      2.82 o 
  -1  -6  11       44.60       50.39      4.56 o 
   0  -6  11        8.58        8.03      2.52 o 
   1  -6  11      130.14      141.95      8.20 o 
   2  -6  11       17.36       14.56      3.25 o 
   3  -6  11       22.36       22.33      3.91 o 
   4  -6  11       35.37       33.08      4.76 o 
  -7  -5  11       86.18       93.79      4.32 o 
  -6  -5  11       94.14       92.78      4.27 o 
  -5  -5  11        9.78       11.65      1.80 o 
  -4  -5  11      212.50      206.97      6.88 o 
  -3  -5  11       57.40       54.80      3.11 o 
  -2  -5  11       16.57       17.31      2.89 o 
  -1  -5  11       38.54       37.57      4.03 o 
   0  -5  11       17.28       25.03      3.52 o 
   1  -5  11       25.32       27.70      3.74 o 
   2  -5  11      109.93      122.17      7.50 o 
   3  -5  11      139.87      165.13      9.30 o 
   4  -5  11       53.98       65.32      6.04 o 
   5  -5  11       28.11       21.26      4.22 o 
  -8  -4  11       58.41       62.76      3.67 o 
  -7  -4  11       62.13       59.48      4.77 o 
  -6  -4  11       44.94       43.41      2.99 o 
  -5  -4  11        2.20        3.22      1.30 o 
  -4  -4  11      266.87      258.73     12.32 o 
  -3  -4  11       70.09       63.64      3.36 o 
  -2  -4  11      108.33      100.42      6.17 o 
  -1  -4  11       17.68       23.93      3.20 o 
   0  -4  11      145.37      135.20      7.67 o 
   1  -4  11       81.25       67.21      5.36 o 
   2  -4  11       12.35       13.57      2.99 o 
   3  -4  11       20.05       19.13      3.50 o 
   4  -4  11      131.34      137.39      8.59 o 
   5  -4  11       22.51       27.14      4.42 o 
  -9  -3  11       11.13        8.69      1.97 o 
  -8  -3  11      103.14      106.60      4.87 o 
  -7  -3  11        6.08        3.99      3.36 o 
  -6  -3  11      400.95      400.60     11.69 o 
  -5  -3  11       12.05       13.04      1.88 o 
  -4  -3  11        9.31        9.46      1.64 o 
  -3  -3  11       67.20       70.21      3.61 o 
  -2  -3  11       55.62       53.72      2.91 o 
  -1  -3  11       38.02       37.38      3.03 o 
   0  -3  11        0.56        0.51      1.41 o 
   1  -3  11       32.37       28.93      3.54 o 
   2  -3  11      196.81      205.67     10.15 o 
   3  -3  11      156.17      160.49      8.93 o 
   4  -3  11      102.34       89.76      6.87 o 
   5  -3  11        4.38        2.06      2.23 o 
   6  -3  11       27.67       24.18      4.27 o 
  -9  -2  11        0.22        1.63      1.44 o 
  -8  -2  11       76.75       78.88      4.20 o 
  -7  -2  11       20.87       19.16      3.00 o 
  -6  -2  11       55.18       58.57      2.70 o 
  -5  -2  11       38.15       37.19      1.86 o 
  -4  -2  11      284.35      286.62      7.08 o 
  -3  -2  11        7.75        8.02      1.03 o 
  -2  -2  11      146.36      144.68      5.14 o 
  -1  -2  11      376.80      360.73      9.70 o 
   0  -2  11       74.48       83.16      3.56 o 
   1  -2  11       75.52       64.52      5.02 o 
   2  -2  11       15.52       12.65      2.74 o 
   3  -2  11        8.18       13.01      2.91 o 
   4  -2  11      122.84      105.69      7.14 o 
   5  -2  11       15.55       22.91      3.76 o 
   6  -2  11        4.59        3.98      2.57 o 
  -9  -1  11       97.92      102.98      5.04 o 
  -8  -1  11      414.26      411.75     12.25 o 
  -7  -1  11        3.38        3.42      1.44 o 
  -6  -1  11      195.60      200.39      5.62 o 
  -5  -1  11      110.67      108.57      3.19 o 
  -4  -1  11       75.11       71.83      2.48 o 
  -3  -1  11       57.74       55.14      1.90 o 
  -2  -1  11      200.13      208.94      4.67 o 
  -1  -1  11      521.39      510.42     10.69 o 
   0  -1  11      463.78      492.97     12.50 o 
   1  -1  11      402.79      355.29      9.84 o 
   2  -1  11      130.47      122.48      7.21 o 
   3  -1  11      155.45      149.67      8.45 o 
   4  -1  11      101.12      108.31      7.09 o 
   5  -1  11        6.76        9.93      2.79 o 
   6  -1  11      124.54      113.43      7.67 o 
  -9   0  11       45.77       43.97      4.21 o 
  -8   0  11      300.08      282.18      9.34 o 
  -7   0  11        2.59        2.38      1.07 o 
  -6   0  11      236.65      222.46      6.70 o 
  -5   0  11      113.02      111.28      3.28 o 
  -4   0  11      153.04      167.79      4.43 o 
  -3   0  11      162.52      158.14      3.97 o 
  -2   0  11       72.78       75.93      2.46 o 
  -1   0  11      231.88      214.25      4.75 o 
   0   0  11      593.52      580.10     10.44 o 
   1   0  11      492.19      464.09      9.90 o 
   2   0  11      119.55      121.00      3.48 o 
   3   0  11        0.73       -0.24      1.55 o 
   4   0  11       14.24       15.27      2.96 o 
   5   0  11        0.57        1.63      1.87 o 
  -9   1  11       97.56      101.04      5.12 o 
  -8   1  11      410.92      410.12      9.90 o 
  -7   1  11        2.47        1.78      1.00 o 
  -6   1  11      204.24      198.74      5.67 o 
  -5   1  11      107.87      102.71      3.14 o 
  -4   1  11       74.67       72.73      2.51 o 
  -3   1  11       56.17       53.15      2.14 o 
  -2   1  11      199.30      208.61      4.74 o 
  -1   1  11      519.02      498.99      9.33 o 
   0   1  11      468.07      480.42      9.02 o 
   1   1  11      399.19      357.09      7.01 o 
   2   1  11      134.36      127.45      3.79 o 
   3   1  11      158.13      165.17      5.71 o 
   4   1  11      103.88      107.24      6.63 o 
  -9   2  11        0.34       -1.72      1.72 o 
  -8   2  11       78.38       77.14      5.29 o 
  -7   2  11       20.87       20.92      2.41 o 
  -6   2  11       54.51       51.92      3.76 o 
  -5   2  11       39.98       36.35      2.29 o 
  -4   2  11      289.39      287.93      6.21 o 
  -3   2  11        7.60        8.09      1.30 o 
  -2   2  11      152.90      145.14      3.72 o 
  -1   2  11      366.06      335.40      7.91 o 
   0   2  11       76.62       79.00      4.04 o 
   1   2  11       78.40       68.74      2.64 o 
   2   2  11       15.36       18.44      1.38 o 
   3   2  11        8.30        7.60      1.03 o 
   4   2  11      124.30      121.46      6.87 o 
   5   2  11       15.92       16.72      3.01 o 
   6   2  11        4.62        3.93      2.14 o 
  -9   3  11       10.16        6.77      2.69 o 
  -8   3  11      102.17       95.52      7.61 o 
  -7   3  11        5.14        6.88      3.03 o 
  -6   3  11      402.11      410.01     11.74 o 
  -5   3  11       11.02       11.91      1.90 o 
  -4   3  11        8.54        7.22      1.28 o 
  -3   3  11       65.38       71.74      2.51 o 
  -2   3  11       55.11       55.05      1.95 o 
  -1   3  11       38.44       38.28      1.87 o 
   0   3  11        0.62       -0.35      0.65 o 
   1   3  11       31.90       28.52      1.65 o 
   2   3  11      197.24      194.39      4.62 o 
   3   3  11      160.28      157.44      5.81 o 
   4   3  11      104.69      103.95      4.55 o 
   5   3  11        5.20        4.22      2.06 o 
   6   3  11       27.43       27.53      3.71 o 
  -8   4  11       58.74       62.48      5.73 o 
  -7   4  11       61.74       62.68      3.87 o 
  -6   4  11       44.38       46.18      3.25 o 
  -5   4  11        2.50        0.85      1.10 o 
  -4   4  11      267.94      259.30      8.74 o 
  -3   4  11       74.00       71.16      2.94 o 
  -2   4  11      110.45      100.33      3.07 o 
  -1   4  11       16.18       20.89      1.31 o 
   0   4  11      142.24      136.23      3.58 o 
   1   4  11       78.37       73.90      2.26 o 
   2   4  11       12.32       15.92      1.60 o 
   3   4  11       19.92       23.00      1.86 o 
   4   4  11      129.84      132.77      5.53 o 
   5   4  11       22.83       23.47      3.62 o 
  -7   5  11       83.13       81.41      6.38 o 
  -6   5  11       93.30       90.27      3.85 o 
  -5   5  11        9.72       14.42      1.65 o 
  -4   5  11      209.14      206.04      8.72 o 
  -3   5  11       58.96       60.39      2.77 o 
  -2   5  11       16.40       16.34      1.55 o 
  -1   5  11       39.26       38.31      1.94 o 
   0   5  11       18.30       24.03      1.58 o 
   1   5  11       27.25       26.32      1.64 o 
   2   5  11      105.01      105.74      3.81 o 
   3   5  11      137.42      145.89      4.70 o 
   4   5  11       57.37       63.13      4.40 o 
   5   5  11       27.62       23.81      3.84 o 
  -7   6  11       31.45       35.36      3.16 o 
  -6   6  11       15.69       11.74      1.67 o 
  -5   6  11       13.33       13.23      1.70 o 
  -4   6  11       19.67       16.26      1.80 o 
  -3   6  11      271.16      267.21      6.84 o 
  -2   6  11       15.07       18.84      1.83 o 
  -1   6  11       42.75       47.29      2.88 o 
   0   6  11        8.31        7.51      1.36 o 
   1   6  11      126.89      130.01      4.38 o 
   2   6  11       17.94       17.73      2.51 o 
   3   6  11       22.28       21.05      2.39 o 
   4   6  11       35.30       42.09      2.56 o 
  -5   7  11       71.64       67.15      4.49 o 
  -4   7  11        9.81       10.35      1.65 o 
  -3   7  11       47.86       42.86      2.60 o 
  -2   7  11       47.52       48.11      2.72 o 
  -1   7  11        3.42        3.82      1.18 o 
   0   7  11       27.21       33.46      3.03 o 
   1   7  11       11.43       18.33      3.02 o 
   2   7  11       14.39       16.16      1.83 o 
  -3   8  11       41.09       44.81      2.75 o 
  -2   8  11        2.27        1.63      1.56 o 
  -1   8  11       33.98       31.00      2.72 o 
   0   8  11       42.03       43.98      2.74 o 
  -4  -7  12       22.66       20.67      2.18 o 
  -3  -7  12       35.47       37.38      4.01 o 
  -2  -7  12        6.71        4.61      2.16 o 
  -1  -7  12       32.51       35.58      4.25 o 
   0  -7  12       93.72       96.41      6.85 o 
   1  -7  12       85.25       94.42      7.18 o 
  -6  -6  12       77.88       82.23      4.06 o 
  -5  -6  12       46.65       52.72      3.31 o 
  -4  -6  12       59.56       55.95      3.27 o 
  -3  -6  12      221.96      234.11     10.97 o 
  -2  -6  12       40.51       45.54      4.51 o 
  -1  -6  12       46.17       50.78      4.81 o 
   0  -6  12       24.51       30.17      4.08 o 
   1  -6  12        9.26       14.52      3.20 o 
   2  -6  12        0.43       -1.70      1.70 o 
  -7  -5  12       88.00       81.54      4.19 o 
  -6  -5  12        0.82       -0.06      1.29 o 
  -5  -5  12        3.26        1.96      1.34 o 
  -4  -5  12       24.80       19.62      2.17 o 
  -3  -5  12       10.00        7.42      1.54 o 
  -2  -5  12       60.60       60.61      4.98 o 
  -1  -5  12       92.26       87.84      6.21 o 
   0  -5  12       55.82       67.58      5.36 o 
   1  -5  12       84.39       81.27      6.31 o 
   2  -5  12      101.42      106.70      7.45 o 
   3  -5  12       25.84       29.39      4.42 o 
   4  -5  12       40.55       39.42      5.15 o 
  -7  -4  12       14.58       18.18      2.90 o 
  -6  -4  12       29.99       35.80      2.85 o 
  -5  -4  12      306.82      294.37      9.15 o 
  -4  -4  12      155.13      157.54      7.01 o 
  -3  -4  12      103.21      101.61      4.53 o 
  -2  -4  12      101.67       98.45      6.46 o 
  -1  -4  12       15.33       19.64      3.20 o 
   0  -4  12       74.33       74.28      5.66 o 
   1  -4  12       70.95       65.63      5.41 o 
   2  -4  12       42.07       54.10      5.19 o 
   3  -4  12       87.48       64.81      6.04 o 
   4  -4  12       24.46       30.20      4.51 o 
  -8  -3  12      103.16      120.38      5.46 o 
  -7  -3  12      178.33      182.10      8.06 o 
  -6  -3  12       83.73       73.99      4.02 o 
  -5  -3  12       14.77       12.89      1.95 o 
  -4  -3  12       39.63       38.93      3.88 o 
  -3  -3  12      196.21      184.82      5.15 o 
  -2  -3  12       81.44       75.95      5.51 o 
  -1  -3  12      226.63      228.02     10.83 o 
   0  -3  12        9.29        5.34      2.06 o 
   1  -3  12      247.92      249.84     11.85 o 
   2  -3  12       49.03       58.50      5.34 o 
   3  -3  12       15.36       17.65      3.47 o 
   4  -3  12       16.97       25.24      4.20 o 
   5  -3  12       12.41        9.44      3.23 o 
  -8  -2  12       49.35       44.63      3.67 o 
  -7  -2  12       26.81       28.50      2.73 o 
  -6  -2  12        8.32       13.20      4.78 o 
  -5  -2  12      272.04      255.49     14.72 o 
  -4  -2  12      361.62      336.41     10.13 o 
  -3  -2  12      149.75      143.24      4.45 o 
  -2  -2  12       52.35       69.08      4.81 o 
  -1  -2  12       56.43       60.36      3.20 o 
   0  -2  12      137.72      123.70      7.45 o 
   1  -2  12       79.32       76.75      5.68 o 
   2  -2  12        0.57        2.50      1.84 o 
   3  -2  12      150.02      160.03      9.03 o 
   4  -2  12      116.68      116.03      7.79 o 
   5  -2  12       52.69       54.69      5.68 o 
  -9  -1  12       10.06       11.84      2.25 o 
  -8  -1  12      148.44      161.24      6.52 o 
  -7  -1  12       35.66       39.25      3.10 o 
  -6  -1  12        3.68        3.60      1.11 o 
  -5  -1  12        4.48        2.89      0.91 o 
  -4  -1  12       33.76       33.26      1.64 o 
  -3  -1  12       33.57       32.72      1.56 o 
  -2  -1  12      285.45      296.66      7.07 o 
  -1  -1  12      115.68      119.01      3.69 o 
   0  -1  12      111.27      102.79      3.16 o 
   1  -1  12      188.10      195.08     10.02 o 
   2  -1  12       27.73       29.69      3.86 o 
   3  -1  12      106.07      107.94      7.06 o 
   4  -1  12       49.57       51.14      5.07 o 
   5  -1  12       61.48       64.01      5.97 o 
  -9   0  12        3.25        3.92      2.16 o 
  -8   0  12      291.28      285.32      9.56 o 
  -7   0  12       26.16       26.30      2.12 o 
  -6   0  12        3.67        3.63      1.14 o 
  -5   0  12       29.67       25.29      1.95 o 
  -4   0  12      188.60      198.69      4.29 o 
  -3   0  12       11.53       12.14      1.40 o 
  -2   0  12      141.20      158.79      3.99 o 
  -1   0  12       13.78        5.74      0.93 o 
   0   0  12        6.40        7.90      1.81 o 
   1   0  12       85.77       81.82      2.86 o 
   2   0  12       39.91       44.30      4.42 o 
   3   0  12        1.97        0.49      1.87 o 
   4   0  12        1.59        3.76      2.26 o 
   5   0  12       31.73       29.59      4.27 o 
  -9   1  12       10.41       13.87      2.45 o 
  -8   1  12      149.61      151.23      6.45 o 
  -7   1  12       36.33       39.43      2.51 o 
  -6   1  12        4.15        2.52      1.03 o 
  -5   1  12        4.62        3.91      1.12 o 
  -4   1  12       34.33       35.99      1.70 o 
  -3   1  12       34.86       34.29      1.79 o 
  -2   1  12      279.98      289.43      7.79 o 
  -1   1  12      117.14      121.39      3.38 o 
   0   1  12      107.13       92.60      3.76 o 
   1   1  12      194.05      209.94      5.49 o 
   2   1  12       30.17       30.22      4.84 o 
   3   1  12      103.75      105.47      6.77 o 
   4   1  12       50.69       47.28      4.66 o 
  -8   2  12       47.89       46.20      2.85 o 
  -7   2  12       28.22       28.80      2.31 o 
  -6   2  12        6.97        6.35      1.36 o 
  -5   2  12      276.26      250.73      6.76 o 
  -4   2  12      351.40      338.94      7.13 o 
  -3   2  12      153.20      154.58      3.99 o 
  -2   2  12       51.05       55.54      4.88 o 
  -1   2  12       56.31       63.51      2.37 o 
   0   2  12      138.56      133.18      3.24 o 
   1   2  12       79.84       76.32      2.36 o 
   2   2  12        0.60        1.21      0.78 o 
   3   2  12      152.67      152.16      5.90 o 
   4   2  12      121.38      125.59      7.35 o 
   5   2  12       51.47       53.45      4.81 o 
  -8   3  12      104.97      109.72      5.45 o 
  -7   3  12      179.89      181.04      6.98 o 
  -6   3  12       82.89       81.76      4.26 o 
  -5   3  12       14.86       16.21      1.80 o 
  -4   3  12       40.12       41.05      2.40 o 
  -3   3  12      195.74      180.03      5.27 o 
  -2   3  12       77.65       80.54      4.19 o 
  -1   3  12      226.19      224.69      5.21 o 
   0   3  12        8.72        6.40      1.09 o 
   1   3  12      247.93      248.14      5.60 o 
   2   3  12       50.54       51.12      4.94 o 
   3   3  12       14.48       17.84      2.25 o 
   4   3  12       17.15       23.42      3.54 o 
   5   3  12       12.28        7.55      2.60 o 
  -7   4  12       15.91       14.69      2.30 o 
  -6   4  12       28.52       32.25      2.39 o 
  -5   4  12      302.77      286.20      7.54 o 
  -4   4  12      155.37      150.26      6.31 o 
  -3   4  12      101.81      109.20      3.88 o 
  -2   4  12      102.80      105.47      3.29 o 
  -1   4  12       15.33       18.74      1.51 o 
   0   4  12       74.18       73.05      2.60 o 
   1   4  12       70.59       60.98      3.57 o 
   2   4  12       43.34       46.44      2.57 o 
   3   4  12       88.90       75.54      3.26 o 
   4   4  12       23.89       33.25      4.15 o 
  -7   5  12       86.05       76.86      4.37 o 
  -6   5  12        0.89       -0.20      1.11 o 
  -5   5  12        3.39        3.15      1.19 o 
  -4   5  12       25.07       26.35      2.11 o 
  -3   5  12        9.32        9.07      1.45 o 
  -2   5  12       61.29       60.40      2.95 o 
  -1   5  12       90.57       84.75      3.43 o 
   0   5  12       55.29       57.37      2.42 o 
   1   5  12       85.15       78.01      3.31 o 
   2   5  12       98.76      109.53      4.20 o 
   3   5  12       24.84       27.01      2.16 o 
   4   5  12       41.34       40.08      4.76 o 
  -6   6  12       75.92       76.22      4.42 o 
  -5   6  12       48.09       53.10      3.19 o 
  -4   6  12       55.99       51.61      2.89 o 
  -3   6  12      225.61      228.18      6.43 o 
  -2   6  12       41.50       46.23      2.71 o 
  -1   6  12       46.16       47.06      3.20 o 
   0   6  12       24.23       27.52      2.18 o 
   1   6  12        9.36       11.92      2.32 o 
   2   6  12        0.60       -0.06      0.98 o 
  -4   7  12       22.87       25.17      2.95 o 
  -3   7  12       36.01       38.75      2.63 o 
  -2   7  12        5.95        5.94      1.41 o 
  -1   7  12       34.11       37.00      2.52 o 
   0   7  12       91.48       91.43      3.86 o 
   1   7  12       87.81      106.55      4.16 o 
  -4  -6  13       98.45      115.31      4.86 o 
  -3  -6  13       14.22       15.95      3.13 o 
  -2  -6  13        2.31        1.34      1.99 o 
  -1  -6  13       11.59       13.13      3.13 o 
   0  -6  13       40.37       45.15      4.98 o 
   1  -6  13       55.26       51.02      5.53 o 
  -6  -5  13        8.37       11.03      2.04 o 
  -5  -5  13        1.62        1.10      1.32 o 
  -4  -5  13       94.01       99.88      4.64 o 
  -3  -5  13      109.34      125.30      7.55 o 
  -2  -5  13       41.75       46.00      4.71 o 
  -1  -5  13       79.15       75.85      5.90 o 
   0  -5  13       53.89       62.92      5.68 o 
   1  -5  13       13.13       14.61      3.45 o 
   2  -5  13        6.14        5.80      2.62 o 
  -7  -4  13       35.12       36.33      3.12 o 
  -6  -4  13        4.19        1.46      2.14 o 
  -5  -4  13       71.47       66.22      3.84 o 
  -4  -4  13       35.31       34.14      2.82 o 
  -3  -4  13       53.65       41.22      4.42 o 
  -2  -4  13       17.17       17.06      3.25 o 
  -1  -4  13       71.71       62.72      5.46 o 
   0  -4  13       16.46       15.41      3.18 o 
   1  -4  13       33.65       31.75      4.25 o 
   2  -4  13       71.57       75.20      6.14 o 
   3  -4  13       76.45      102.00      7.52 o 
  -7  -3  13       57.07       58.38      3.71 o 
  -6  -3  13        5.19        5.81      1.67 o 
  -5  -3  13       30.68       30.94      2.77 o 
  -4  -3  13        6.86        6.63      1.64 o 
  -3  -3  13      287.39      294.70     13.18 o 
  -2  -3  13       82.88       90.42      6.36 o 
  -1  -3  13      111.46      114.30      7.31 o 
   0  -3  13       44.53       49.69      4.95 o 
   1  -3  13       14.89       17.04      3.35 o 
   2  -3  13        0.82        2.01      2.06 o 
   3  -3  13       57.51       59.30      5.75 o 
   4  -3  13       33.58       39.64      5.12 o 
  -8  -2  13       27.31       30.40      3.02 o 
  -7  -2  13       44.07       49.57      3.59 o 
  -6  -2  13       35.02       35.00      3.07 o 
  -5  -2  13       67.96       74.24      4.06 o 
  -4  -2  13        2.01        2.16      1.07 o 
  -3  -2  13      133.86      126.20      5.09 o 
  -2  -2  13       29.22       31.37      3.96 o 
  -1  -2  13       31.25       38.35      4.20 o 
   0  -2  13       57.32       61.05      5.27 o 
   1  -2  13       23.56       17.96      3.37 o 
   2  -2  13      128.01      123.53      7.96 o 
   3  -2  13       65.19       67.29      6.07 o 
   4  -2  13      103.35      121.90      8.28 o 
  -8  -1  13       38.33       38.07      4.83 o 
  -7  -1  13       29.87       27.23      2.85 o 
  -6  -1  13      148.00      147.23      4.87 o 
  -5  -1  13       58.47       51.28      3.07 o 
  -4  -1  13      131.75      137.13      3.45 o 
  -3  -1  13       18.94       17.64      1.46 o 
  -2  -1  13       44.61       48.42      2.40 o 
  -1  -1  13      231.39      236.13      6.04 o 
   0  -1  13       37.38       41.29      4.30 o 
   1  -1  13      134.72      139.06      8.11 o 
   2  -1  13       21.88       25.66      3.76 o 
   3  -1  13       11.03        7.23      2.62 o 
   4  -1  13        6.40        4.01      2.45 o 
   5  -1  13       23.52       29.52      4.59 o 
  -8   0  13      293.41      292.42      9.94 o 
  -7   0  13       47.42       47.12      2.82 o 
  -6   0  13       38.77       43.02      2.64 o 
  -5   0  13        0.04       -0.06      0.85 o 
  -4   0  13       17.64       18.35      1.53 o 
  -3   0  13        2.81        3.44      1.24 o 
  -2   0  13       22.19       21.87      2.62 o 
  -1   0  13       12.21       12.20      1.25 o 
   0   0  13      325.23      301.72      7.30 o 
   1   0  13       63.83       70.93      5.53 o 
   2   0  13       80.22       74.71      5.83 o 
   3   0  13      281.84      260.26     12.52 o 
   4   0  13        3.12        7.55      2.84 o 
  -8   1  13       38.61       34.52      3.25 o 
  -7   1  13       30.14       26.38      2.27 o 
  -6   1  13      147.40      150.72      5.00 o 
  -5   1  13       55.54       49.72      2.37 o 
  -4   1  13      130.93      135.33      4.56 o 
  -3   1  13       21.21       22.78      1.62 o 
  -2   1  13       46.53       46.36      2.77 o 
  -1   1  13      232.94      237.98      5.43 o 
   0   1  13       34.99       30.27      1.76 o 
   1   1  13      136.11      130.36      5.30 o 
   2   1  13       21.85       16.21      3.16 o 
   3   1  13       11.09       12.82      2.99 o 
  -8   2  13       26.61       29.82      2.54 o 
  -7   2  13       44.77       50.41      4.49 o 
  -6   2  13       33.25       30.83      2.35 o 
  -5   2  13       70.11       75.17      2.88 o 
  -4   2  13        1.72        1.06      1.00 o 
  -3   2  13      134.86      121.05      5.57 o 
  -2   2  13       29.04       31.84      2.17 o 
  -1   2  13       30.74       29.75      1.79 o 
   0   2  13       59.76       56.43      2.94 o 
   1   2  13       21.79       21.50      1.57 o 
   2   2  13      128.90      128.35      5.30 o 
  -7   3  13       56.74       56.89      3.21 o 
  -6   3  13        5.14        6.91      1.28 o 
  -5   3  13       29.07       26.92      2.13 o 
  -4   3  13        7.55        4.71      1.24 o 
  -3   3  13      289.26      286.15      7.41 o 
  -2   3  13       82.80       88.58      3.49 o 
  -1   3  13      111.92      116.21      3.56 o 
   0   3  13       44.76       48.55      2.76 o 
   1   3  13       14.27       12.28      1.40 o 
   2   3  13        0.84        1.24      0.90 o 
   3   3  13       57.68       50.59      5.07 o 
   4   3  13       32.80       38.11      4.51 o 
  -7   4  13       37.63       38.24      2.74 o 
  -6   4  13        3.88        3.93      1.38 o 
  -5   4  13       71.76       71.63      4.12 o 
  -4   4  13       35.55       43.81      3.26 o 
  -3   4  13       53.73       52.68      3.14 o 
  -2   4  13       17.16       23.27      2.04 o 
  -1   4  13       71.21       65.12      2.64 o 
   0   4  13       16.64       16.59      1.83 o 
   1   4  13       32.41       30.90      2.28 o 
   2   4  13       70.97       67.28      3.18 o 
   3   4  13       77.30       93.50      6.80 o 
  -6   5  13        7.99        8.55      2.03 o 
  -5   5  13        1.99        2.70      1.49 o 
  -4   5  13       94.91      101.93      3.99 o 
  -3   5  13      113.37      115.34      4.27 o 
  -2   5  13       40.12       46.64      2.38 o 
  -1   5  13       78.54       71.76      3.28 o 
   0   5  13       52.20       53.71      2.90 o 
   1   5  13       13.38       14.85      1.80 o 
   2   5  13        6.09        2.65      1.28 o 
  -4   6  13       96.92       97.42      4.07 o 
  -3   6  13       14.49       17.03      1.97 o 
  -2   6  13        2.33        1.08      1.12 o 
  -1   6  13       11.00       11.63      1.71 o 
   0   6  13       42.12       41.37      2.70 o 
   1   6  13       53.88       55.85      4.22 o 
  -4  -5  14      110.70      108.64      5.39 o 
  -3  -5  14       28.31       29.08      4.10 o 
  -2  -5  14       38.28       33.79      4.34 o 
  -1  -5  14       63.70       75.08      6.19 o 
   0  -5  14       30.96       28.98      4.39 o 
   1  -5  14       26.78       32.23      4.81 o 
  -6  -4  14       10.09       13.61      2.32 o 
  -5  -4  14       32.23       31.92      2.93 o 
  -4  -4  14       99.94      105.88      4.93 o 
  -3  -4  14        0.36        0.68      1.87 o 
  -2  -4  14       63.90       71.80      5.97 o 
  -1  -4  14      208.85      207.17     11.31 o 
   0  -4  14       47.23       63.52      5.83 o 
   1  -4  14      100.56      119.35      7.99 o 
   2  -4  14       39.19       53.69      5.78 o 
  -6  -3  14       34.76       33.31      3.11 o 
  -5  -3  14       44.28       38.47      3.18 o 
  -4  -3  14       61.01       60.91      3.78 o 
  -3  -3  14      240.86      237.08     11.87 o 
  -2  -3  14       60.73       63.38      5.70 o 
  -1  -3  14       49.49       62.12      5.56 o 
   0  -3  14        8.03        5.19      2.35 o 
   1  -3  14      162.26      173.07      9.83 o 
   2  -3  14       32.39       28.57      4.44 o 
   3  -3  14       67.93       81.22      7.04 o 
  -7  -2  14       13.91       16.57      2.53 o 
  -6  -2  14       14.18       16.42      2.38 o 
  -5  -2  14        1.86        3.43      1.31 o 
  -4  -2  14        2.77        2.96      1.21 o 
  -3  -2  14       33.48       32.99      4.17 o 
  -2  -2  14      156.88      155.40      9.01 o 
  -1  -2  14       72.54       76.02      5.97 o 
   0  -2  14       79.31       87.14      6.58 o 
   1  -2  14       79.72       82.82      6.43 o 
   2  -2  14       69.52       79.91      6.46 o 
   3  -2  14        7.32        6.89      2.91 o 
  -7  -1  14       26.64       29.21      3.05 o 
  -6  -1  14      137.71      129.28      5.82 o 
  -5  -1  14       85.35       87.99      3.18 o 
  -4  -1  14      260.17      263.89      7.13 o 
  -3  -1  14       19.45       19.88      1.83 o 
  -2  -1  14       13.68       14.07      2.05 o 
  -1  -1  14       92.05       83.33      6.26 o 
   0  -1  14       59.74       52.67      5.29 o 
   1  -1  14       69.37       72.38      5.95 o 
   2  -1  14       19.21       23.28      3.93 o 
   3  -1  14       56.69       58.62      5.87 o 
  -7   0  14      127.51      125.30      5.91 o 
  -6   0  14        5.74        4.19      1.35 o 
  -5   0  14       81.91       77.47      3.01 o 
  -4   0  14       12.53       10.85      1.38 o 
  -3   0  14       73.20       69.92      2.71 o 
  -2   0  14      111.02      112.87      3.47 o 
  -1   0  14       36.33       40.20      4.55 o 
   0   0  14       10.23       12.91      2.99 o 
   1   0  14        0.06       -0.39      1.75 o 
   2   0  14      101.72       94.03      7.04 o 
   3   0  14       91.97       87.09      6.75 o 
  -7   1  14       28.89       29.47      2.47 o 
  -6   1  14      137.88      129.21      4.09 o 
  -5   1  14       82.57       90.61      3.27 o 
  -4   1  14      260.36      267.82      7.18 o 
  -3   1  14       20.55       19.50      1.93 o 
  -2   1  14       14.23       15.54      1.48 o 
  -1   1  14       92.71       90.19      3.05 o 
   0   1  14       60.24       60.35      3.63 o 
   1   1  14       68.58       68.47      5.70 o 
   2   1  14       19.42       24.25      3.93 o 
  -7   2  14       13.32       14.47      2.28 o 
  -6   2  14       14.12       13.87      1.60 o 
  -5   2  14        1.86        1.98      1.02 o 
  -4   2  14        3.06        3.31      1.17 o 
  -3   2  14       32.62       36.16      3.05 o 
  -2   2  14      157.10      159.13      5.07 o 
  -1   2  14       70.38       71.99      3.27 o 
   0   2  14       82.10       83.15      3.34 o 
   1   2  14       80.62       78.39      3.42 o 
  -6   3  14       36.70       33.70      2.27 o 
  -5   3  14       43.40       40.80      2.66 o 
  -4   3  14       60.32       69.96      3.58 o 
  -3   3  14      242.62      242.57      6.78 o 
  -2   3  14       60.22       66.43      3.16 o 
  -1   3  14       49.61       55.35      2.97 o 
   0   3  14        7.89        5.83      1.20 o 
   1   3  14      162.78      162.59      7.77 o 
   2   3  14       32.26       36.92      4.54 o 
   3   3  14       69.56       82.29      6.60 o 
  -6   4  14        9.87        9.85      1.73 o 
  -5   4  14       32.46       29.26      2.85 o 
  -4   4  14      101.54       99.83      4.08 o 
  -3   4  14        0.51        1.44      1.14 o 
  -2   4  14       64.38       69.56      2.88 o 
  -1   4  14      207.09      228.23      5.62 o 
   0   4  14       47.35       47.22      2.82 o 
   1   4  14       99.14      102.29      4.07 o 
   2   4  14       38.85       45.23      2.83 o 
  -4   5  14      109.39      113.61      4.43 o 
  -3   5  14       29.48       32.26      2.18 o 
  -2   5  14       36.91       33.08      3.10 o 
  -1   5  14       63.50       72.55      3.49 o 
   0   5  14       31.15       34.53      2.54 o 
   1   5  14       26.79       32.66      2.55 o 
  -4  -4  15       92.76      103.28      7.28 o 
  -3  -4  15       45.48       41.22      4.81 o 
  -2  -4  15       75.58       82.04      6.58 o 
  -1  -4  15       60.40       58.16      5.90 o 
   0  -4  15       52.62       64.88      6.24 o 
  -5  -3  15       32.41       37.85      3.86 o 
  -4  -3  15        6.60        6.70      2.57 o 
  -3  -3  15       24.93       23.74      4.08 o 
  -2  -3  15       20.39       23.47      4.08 o 
  -1  -3  15       13.42       13.84      3.35 o 
   0  -3  15       32.00       39.03      4.98 o 
   1  -3  15      163.01      177.02     10.61 o 
  -6  -2  15       23.73       23.27      2.82 o 
  -5  -2  15       33.22       35.72      3.23 o 
  -4  -2  15       51.91       49.49      5.15 o 
  -3  -2  15       87.39       86.32      6.63 o 
  -2  -2  15       48.57       50.85      5.27 o 
  -1  -2  15       77.01       66.22      6.17 o 
   0  -2  15       35.92       38.89      4.90 o 
   1  -2  15       20.80       19.47      4.01 o 
   2  -2  15        1.46        2.55      2.38 o 
  -6  -1  15       31.89       34.99      2.69 o 
  -5  -1  15       29.42       33.85      2.19 o 
  -4  -1  15        8.86       11.34      2.09 o 
  -3  -1  15        7.75       11.34      2.94 o 
  -2  -1  15        9.89       13.67      3.25 o 
  -1  -1  15      104.46       89.16      6.89 o 
   0  -1  15       25.84       21.99      4.03 o 
   1  -1  15      115.63      115.27      7.94 o 
   2  -1  15       29.83       32.96      4.71 o 
  -6   0  15       81.64       89.43      3.50 o 
  -5   0  15      128.93      140.72      4.58 o 
  -4   0  15       17.91       19.56      2.05 o 
  -3   0  15       96.05      109.05      4.19 o 
  -2   0  15       35.17       41.40      3.25 o 
  -1   0  15        0.58        0.17      1.97 o 
   0   0  15       91.91       86.44      6.60 o 
   1   0  15       46.26       39.13      4.93 o 
   2   0  15       12.95       22.21      4.10 o 
  -6   1  15       33.10       33.64      2.28 o 
  -5   1  15       28.55       34.26      2.47 o 
  -4   1  15        8.62       11.46      2.52 o 
  -3   1  15        7.67       11.34      1.65 o 
  -2   1  15        9.42       12.73      1.75 o 
  -1   1  15      102.30      101.37      4.40 o 
   0   1  15       27.34       28.62      4.27 o 
   1   1  15      115.76      109.40      7.65 o 
   2   1  15       30.05       32.99      4.59 o 
  -6   2  15       22.40       22.82      2.03 o 
  -5   2  15       33.53       32.40      2.56 o 
  -4   2  15       50.46       49.97      4.34 o 
  -3   2  15       87.43       89.54      3.83 o 
  -2   2  15       48.90       51.59      4.00 o 
  -1   2  15       75.91       77.36      3.49 o 
   0   2  15       37.49       37.17      2.57 o 
   1   2  15       21.03       27.11      4.30 o 
  -5   3  15       31.65       28.85      4.20 o 
  -4   3  15        6.40        5.75      1.48 o 
  -3   3  15       24.86       29.28      2.39 o 
  -2   3  15       20.02       26.41      2.30 o 
  -1   3  15       13.37       14.10      1.89 o 
   0   3  15       30.68       37.26      5.09 o 
   1   3  15      162.39      178.34      9.83 o 
  -4   4  15       94.94       97.65      4.16 o 
  -3   4  15       44.25       42.03      3.61 o 
  -2   4  15       76.05       79.92      5.76 o 
  -1   4  15       59.17       67.21      3.44 o 
   0   4  15       52.24       59.68      3.33 o 
  -3  -2  16       65.71       65.76      6.29 o 
  -2  -2  16       12.41       20.49      3.91 o 
  -1  -2  16       23.76       24.30      4.42 o 
  -4  -1  16       99.47      110.61      7.91 o 
  -3  -1  16       28.84       36.46      4.83 o 
  -2  -1  16       70.73       77.75      6.63 o 
  -1  -1  16      195.26      227.17     11.97 o 
   0  -1  16       33.00       29.03      4.64 o 
  -4   0  16      107.28      121.45      4.68 o 
  -3   0  16        0.01        0.17      1.31 o 
  -2   0  16        0.71       -1.70      1.70 o 
  -1   0  16        5.04        1.67      2.18 o 
   0   0  16        0.00        2.79      2.52 o 
  -4   1  16      100.53      115.53      5.48 o 
  -3   1  16       29.12       33.25      2.60 o 
  -2   1  16       69.86       76.06      4.56 o 
  -1   1  16      194.72      204.53     11.51 o 
   0   1  16       32.81       29.59      4.44 o 
  -3   2  16       67.25       70.70      3.58 o 
  -2   2  16       12.51       20.06      3.20 o 
  -1   2  16       23.66       29.35      3.05 o 
                                                 
